# Supplementary material for: Isolation and Characterization of Extracellular Vesicles From Ascochyta rabiei, a Necrotrophic Fungal Chickpea Pathogen
Source: Proteomics. 2025 Oct 20;25(23):16–36. doi: 10.1002/pmic.70060 (PMC12704033; doi:10.1002/pmic.70060)
Supplement: Supplementary file 1 — Supporting File 1: pmic70060‐sup‐0001‐TablesS1–S2.xlsx. [file PMIC-25--s003.xlsx]

## Sheet: Table S1(PDB EV protein list)
UniprotKB	UniProc	Protein Name	Signal peptide	DeepLoc (localizations)	Type	ApoplastP	EffectorP	Gene name	Length	Function_CC	Pathway	Gene_Ontology_biological_process	Gene_Ontology_cellular_component	Gene_Ontology_GO	Gene_Ontology_molecular_function	Gene_Ontology_ID_s	Protein_families
A0A163ML73	UPI0007BC0C9B	RuvB-like helicase		Nucleus	Soluble	Non-apoplastic	Cytoplasmic effector	EKO05_0008542 EKO05_007202 ST47_g20	469	FUNCTION: DNA helicase participates in several chromatin remodeling complexes, including the SWR1 and the INO80 complexes. {ECO:0000256|RuleBase:RU363048}.		chromatin organization [GO:0006325]; DNA repair [GO:0006281]	nucleus [GO:0005634]	nucleus [GO:0005634]; ATP binding [GO:0005524]; ATP-dependent activity, acting on DNA [GO:0008094]; helicase activity [GO:0004386]; hydrolase activity [GO:0016787]; chromatin organization [GO:0006325]; DNA repair [GO:0006281]	ATP binding [GO:0005524]; ATP-dependent activity, acting on DNA [GO:0008094]; helicase activity [GO:0004386]; hydrolase activity [GO:0016787]	GO:0004386; GO:0005524; GO:0005634; GO:0006281; GO:0006325; GO:0008094; GO:0016787	RuvB family
A0A163D709	UPI0007BB624B	Beta-xylanase	×	Extracellular	Soluble	Apoplastic	Non-effector	EKO05_002493 ST47_g5900	351			xylan catabolic process [GO:0045493]		endo-1,4-beta-xylanase activity [GO:0031176]; xylan catabolic process [GO:0045493]	endo-1,4-beta-xylanase activity [GO:0031176]	GO:0031176; GO:0045493	Glycosyl hydrolase 10 (cellulase F) family
A0A163FBF3	UPI0007BB5879	Serine-type carboxypeptidase	×	Extracellular	Soluble	Apoplastic	Non-effector	EKO05_0005773 EKO05_004598 ST47_g4607	587			proteolysis [GO:0006508]		serine-type carboxypeptidase activity [GO:0004185]; proteolysis [GO:0006508]	serine-type carboxypeptidase activity [GO:0004185]	GO:0004185; GO:0006508	Peptidase S10 family
A0A163G6K6	UPI0007BBAF3D	Cellulase	×	Extracellular	Soluble	Apoplastic	Apoplastic effector	EKO05_0007041 EKO05_006200 ST47_g4206	249			polysaccharide catabolic process [GO:0000272]		cellulase activity [GO:0008810]; polysaccharide catabolic process [GO:0000272]	cellulase activity [GO:0008810]	GO:0000272; GO:0008810	Glycosyl hydrolase 12 (cellulase H) family
A0A163JWM0	UPI0007BC5AA1	Serine-type endopeptidase	×	Extracellular	Soluble	Apoplastic	Non-effector	EKO05_0005545 EKO05_005288 ST47_g2390	632			proteolysis [GO:0006508]	extracellular space [GO:0005615]	extracellular space [GO:0005615]; metal ion binding [GO:0046872]; serine-type endopeptidase activity [GO:0004252]; proteolysis [GO:0006508]	metal ion binding [GO:0046872]; serine-type endopeptidase activity [GO:0004252]	GO:0004252; GO:0005615; GO:0006508; GO:0046872
A0A976NBJ3	UPI00220DD514	Endo-1,4-beta-xylanase	×	Nucleus, Mitochondrion, Endoplasmic reticulum	Peripheral, Lipid anchor	Apoplastic	non-effector	EKO05_0003894	334			polysaccharide catabolic process [GO:0000272]		endo-1,4-beta-xylanase activity [GO:0031176]; polysaccharide catabolic process [GO:0000272]	endo-1,4-beta-xylanase activity [GO:0031176]	GO:0000272; GO:0031176	Glycosyl hydrolase 10 (cellulase F) family
A0A162VFL5	UPI0007BB8CA3	Glycoside hydrolase 131 catalytic N-terminal domain-containing protein	×	Extracellular	Soluble	Apoplastic	Non-effector	EKO05_0007699 EKO05_006548 ST47_g10432	293
A0A162VSR6	UPI0007BBEE35	ATP synthase subunit alpha		Mitochondrion	Peripheral, Soluble	Non-apoplastic	Non-effector	EKO05_0002352 EKO05_010727 ST47_g10310	548	FUNCTION: Produces ATP from ADP in the presence of a proton gradient across the membrane. {ECO:0000256|RuleBase:RU003551}.			proton-transporting ATP synthase complex, catalytic core F(1) [GO:0045261]	proton-transporting ATP synthase complex, catalytic core F(1) [GO:0045261]; ATP binding [GO:0005524]; proton-transporting ATP synthase activity, rotational mechanism [GO:0046933]	ATP binding [GO:0005524]; proton-transporting ATP synthase activity, rotational mechanism [GO:0046933]	GO:0005524; GO:0045261; GO:0046933	ATPase alpha/beta chains family
A0A162VT75	UPI0007BB357A	Uncharacterized protein		Cytoplasm, Extracellular	Soluble	Apoplastic	Apoplastic effector	EKO05_0000682 EKO05_000681 ST47_g10248	284
A0A162XY72	UPI0007BAF1A6	Acid phosphatase (Hydrolase)	×	Extracellular	Soluble	Apoplastic	Non-effector	EKO05_0004264 EKO05_003506 ST47_g9061	377					hydrolase activity, acting on ester bonds [GO:0016788]	hydrolase activity, acting on ester bonds [GO:0016788]	GO:0016788
A0A162XMS9	UPI0007BC1F76	tripeptidyl-peptidase II	×	Extracellular	Soluble	Apoplastic	Non-effector	ST47_g9301	600			proteolysis [GO:0006508]	extracellular space [GO:0005615]	extracellular space [GO:0005615]; metal ion binding [GO:0046872]; serine-type endopeptidase activity [GO:0004252]; proteolysis [GO:0006508]	metal ion binding [GO:0046872]; serine-type endopeptidase activity [GO:0004252]	GO:0004252; GO:0005615; GO:0006508; GO:0046872
A0A163CLE8	UPI0007BC7477	Structural constituent of ribosome		Nucleus	Soluble	Non-apoplastic	Non-effector	EKO05_008447 ST47_g6322	797			translation [GO:0006412]	ribonucleoprotein complex [GO:1990904]; ribosome [GO:0005840]	ribonucleoprotein complex [GO:1990904]; ribosome [GO:0005840]; structural constituent of ribosome [GO:0003735]; translation [GO:0006412]	structural constituent of ribosome [GO:0003735]	GO:0003735; GO:0005840; GO:0006412; GO:1990904	Universal ribosomal protein uL11 family
A0A163BTQ0	UPI0007BC11BD	Stress response protein Rds1	×	Extracellular	Soluble	Apoplastic	Non-effector	ST47_g6861	495
A0A163CHY8	UPI0000DD1D72	Structural constituent of ribosome		Cytoplasm, Nucleus	Soluble	Non-apoplastic	Cytoplasmic effector	EKO05_0000803 EKO05_000805 ST47_g6395	128			translation [GO:0006412]	cytoplasm [GO:0005737]; nucleus [GO:0005634]; ribonucleoprotein complex [GO:1990904]; ribosome [GO:0005840]	cytoplasm [GO:0005737]; nucleus [GO:0005634]; ribonucleoprotein complex [GO:1990904]; ribosome [GO:0005840]; structural constituent of ribosome [GO:0003735]; translation [GO:0006412]	structural constituent of ribosome [GO:0003735]	GO:0003735; GO:0005634; GO:0005737; GO:0005840; GO:0006412; GO:1990904	Eukaryotic ribosomal protein eL40 family; Ubiquitin family
A0A163GJ21	UPI0007BC0206	ATP binding		Mitochondrion	Peripheral, Soluble	Non-apoplastic	Cytoplasmic effector	EKO05_0010977 EKO05_010204 ST47_g3971	673					ATP binding [GO:0005524]; ATP-dependent protein folding chaperone [GO:0140662]; unfolded protein binding [GO:0051082]	ATP binding [GO:0005524]; ATP-dependent protein folding chaperone [GO:0140662]; unfolded protein binding [GO:0051082]	GO:0005524; GO:0051082; GO:0140662	Heat shock protein 70 family
A0A163DRI9	UPI0007BB4A67	1,3-beta-glucanosyltransferase	×	Extracellular	Lipid anchor, Soluble	Apoplastic	Non-effector	EKO05_0007626 EKO05_006619 ST47_g5515	456	FUNCTION: Splits internally a 1,3-beta-glucan molecule and transfers the newly generated reducing end (the donor) to the non-reducing end of another 1,3-beta-glucan molecule (the acceptor) forming a 1,3-beta linkage, resulting in the elongation of 1,3-beta-glucan chains in the cell wall. {ECO:0000256|RuleBase:RU361209}.			plasma membrane [GO:0005886]; side of membrane [GO:0098552]	plasma membrane [GO:0005886]; side of membrane [GO:0098552]; transferase activity [GO:0016740]	transferase activity [GO:0016740]	GO:0005886; GO:0016740; GO:0098552	Glycosyl hydrolase 72 family
A0A163EAE9	UPI0007BB6021	Carboxypeptidase	×	Extracellular	Soluble	Non-apoplastic	Non-effector	ST47_g5276	546			proteolysis [GO:0006508]		serine-type carboxypeptidase activity [GO:0004185]; proteolysis [GO:0006508]	serine-type carboxypeptidase activity [GO:0004185]	GO:0004185; GO:0006508	Peptidase S10 family
A0A163EQM2	UPI0007BC16B5	Structural constituent of ribosome		Cytoplasm, Nucleus	Soluble	Non-apoplastic	Cytoplasmic effector	EKO05_0001046 EKO05_001047 ST47_g5019	154			translation [GO:0006412]	ribonucleoprotein complex [GO:1990904]; ribosome [GO:0005840]	ribonucleoprotein complex [GO:1990904]; ribosome [GO:0005840]; structural constituent of ribosome [GO:0003735]; translation [GO:0006412]	structural constituent of ribosome [GO:0003735]	GO:0003735; GO:0005840; GO:0006412; GO:1990904	Eukaryotic ribosomal protein eS31 family; Ubiquitin family
A0A163EZE8	UPI000161ACEA	Structural constituent of ribosome		Cytoplasm	Soluble	Non-apoplastic	Cytoplasmic effector	EKO05_0004622 EKO05_003847 ST47_g4797	151			translation [GO:0006412]	ribonucleoprotein complex [GO:1990904]; ribosome [GO:0005840]	ribonucleoprotein complex [GO:1990904]; ribosome [GO:0005840]; structural constituent of ribosome [GO:0003735]; translation [GO:0006412]	structural constituent of ribosome [GO:0003735]	GO:0003735; GO:0005840; GO:0006412; GO:1990904	Universal ribosomal protein uS11 family
A0A163GAQ2	UPI0007BC1D41	Elongation factor 1-alpha		Cytoplasm	Peripheral, Soluble	Non-apoplastic	Cytoplasmic effector	EF-1a ST47_g4052	492	FUNCTION: This protein promotes the GTP-dependent binding of aminoacyl-tRNA to the A-site of ribosomes during protein biosynthesis. {ECO:0000256|RuleBase:RU000325}.			membrane [GO:0016020]	membrane [GO:0016020]; GTP binding [GO:0005525]; GTPase activity [GO:0003924]; translation elongation factor activity [GO:0003746]	GTP binding [GO:0005525]; GTPase activity [GO:0003924]; translation elongation factor activity [GO:0003746]	GO:0003746; GO:0003924; GO:0005525; GO:0016020	TRAFAC class translation factor GTPase superfamily, Classic translation factor GTPase family, EF-Tu/EF-1A subfamily
A0A163HDF0	UPI0007BC6D1F	Oxidoreductase		Cytoplasm	Soluble	Non-apoplastic	Cytoplasmic effector	EKO05_0007429 EKO05_009558 ST47_g3609	299			cellular biosynthetic process [GO:0044249]; organic substance biosynthetic process [GO:1901576]		oxidoreductase activity [GO:0016491]; cellular biosynthetic process [GO:0044249]; organic substance biosynthetic process [GO:1901576]	oxidoreductase activity [GO:0016491]	GO:0016491; GO:0044249; GO:1901576	Short-chain dehydrogenases/reductases (SDR) family
A0A163J7K4	UPI0000DD0DC2	Histone H3		Nucleus	Soluble	Non-apoplastic	Cytoplasmic effector	EKO05_0000479 EKO05_000477 ST47_g2701	136				nucleosome [GO:0000786]; nucleus [GO:0005634]	nucleosome [GO:0000786]; nucleus [GO:0005634]; DNA binding [GO:0003677]; protein heterodimerization activity [GO:0046982]; structural constituent of chromatin [GO:0030527]	DNA binding [GO:0003677]; protein heterodimerization activity [GO:0046982]; structural constituent of chromatin [GO:0030527]	GO:0000786; GO:0003677; GO:0005634; GO:0030527; GO:0046982	Histone H3 family
A0A163JKT2	UPI000006BB85	Cytoplasm		Cytoplasm, Nucleus	Lipid anchor, Soluble	Non-apoplastic	Cytoplasmic effector	EKO05_0005905 EKO05_004728 ST47_g2436	305
A0A163L1D0	UPI0007BAE431	Endoplasmic reticulum chaperone BiP	×	Endoplasmic reticulum	Soluble	Non-apoplastic	Cytoplasmic effector	EKO05_0010694 EKO05_009918 ST47_g1403	673	FUNCTION: Probably plays a role in facilitating the assembly of multimeric protein complexes inside the ER. Is required for secretory polypeptide translocation. May physically associate with SEC63 protein in the endoplasmic reticulum and this interaction may be regulated by ATP hydrolysis. {ECO:0000256|ARBA:ARBA00002226}.			endoplasmic reticulum [GO:0005783]	endoplasmic reticulum [GO:0005783]; ATP binding [GO:0005524]; ATP-dependent protein folding chaperone [GO:0140662]	ATP binding [GO:0005524]; ATP-dependent protein folding chaperone [GO:0140662]	GO:0005524; GO:0005783; GO:0140662	Heat shock protein 70 family
A0A163LUV9	UPI0007BB1A6D	Carboxypeptidase	×	Extracellular	Soluble	Apoplastic	Non-effector	EKO05_0005825 EKO05_004644 ST47_g709	583			proteolysis [GO:0006508]		serine-type carboxypeptidase activity [GO:0004185]; proteolysis [GO:0006508]	serine-type carboxypeptidase activity [GO:0004185]	GO:0004185; GO:0006508	Peptidase S10 family
A0A163LY48	UPI0007BB7071	Pectinesterase	×	Extracellular	Soluble	Apoplastic	Apoplastic effector	PME EKO05_0011068 EKO05_010289 ST47_g642	336	FUNCTION: Involved in maceration and soft-rotting of plant tissue. {ECO:0000256|RuleBase:RU000589}.	PATHWAY: Glycan metabolism; pectin degradation; 2-dehydro-3-deoxy-D-gluconate from pectin: step 1/5. {ECO:0000256|ARBA:ARBA00005184, ECO:0000256|RuleBase:RU000589}.	cell wall modification [GO:0042545]; pectin catabolic process [GO:0045490]	extracellular region [GO:0005576]	extracellular region [GO:0005576]; aspartyl esterase activity [GO:0045330]; pectinesterase activity [GO:0030599]; cell wall modification [GO:0042545]; pectin catabolic process [GO:0045490]	aspartyl esterase activity [GO:0045330]; pectinesterase activity [GO:0030599]	GO:0005576; GO:0030599; GO:0042545; GO:0045330; GO:0045490	Pectinesterase family
A0A163MK75	UPI0007BB3A9F	Uncharacterized protein	×	Extracellular	Soluble	Apoplastic	Apoplastic/cytoplasmic effector	EKO05_0006091 EKO05_004904 ST47_g79	194
A0A8H7JLU1	UPI001901FBFA	uncharacterized protein	×	Extracellular	Soluble	Apoplastic	non-effector	EKO05_007187	629								Glycosyl hydrolase 17 family
A0A8H7JUP4	UPI0018FF6300	Tripeptidyl-peptidase I		Cytoplasm	Soluble	Non-apoplastic	Cytoplasmic effector	EKO05_0004010 EKO05_003261	614			proteolysis [GO:0006508]	extracellular space [GO:0005615]	extracellular space [GO:0005615]; metal ion binding [GO:0046872]; serine-type endopeptidase activity [GO:0004252]; proteolysis [GO:0006508]	metal ion binding [GO:0046872]; serine-type endopeptidase activity [GO:0004252]	GO:0004252; GO:0005615; GO:0006508; GO:0046872
A0A8H7JWD8	UPI00190246A2	uncharacterized protein		Cytoplasm	Soluble	Non-apoplastic	Cytoplasmic effector	EKO05_002885	538								TRAFAC class translation factor GTPase superfamily, Classic translation factor GTPase family, EF-Tu/EF-1A subfamily
A0A8H7MV62	UPI001900610C	uncharacterized protein	×	Extracellular	Soluble	Apoplastic	Non-effector	EKO05_0005042 EKO05_004251	495
A0A8H7MWE2	UPI001901B8C7	Carboxypeptidase D	×	Extracellular	Soluble	Non-apoplastic	Non-effector	EKO05_0003406 EKO05_002968	545			proteolysis [GO:0006508]		serine-type carboxypeptidase activity [GO:0004185]; proteolysis [GO:0006508]	serine-type carboxypeptidase activity [GO:0004185]	GO:0004185; GO:0006508	Peptidase S10 family
A0A976N5J7	UPI0022096A85	Uncharacterized protein	×	Extracellular	Soluble	Apoplastic	Apoplastic effector	EKO05_0001161	101
A0A976N5L4	UPI002203882E	Uncharacterized protein	×	Extracellular	Soluble	Apoplastic	Apoplastic/cytoplasmic effector	EKO05_0001161	89
A0A976NM11	UPI00220BF7E1	60S ribosomal protein L12		Cytoplasm	Soluble	Non-apoplastic	Cytoplasmic effector	EKO05_0009547	166			translation [GO:0006412]	ribonucleoprotein complex [GO:1990904]; ribosome [GO:0005840]	ribonucleoprotein complex [GO:1990904]; ribosome [GO:0005840]; structural constituent of ribosome [GO:0003735]; translation [GO:0006412]	structural constituent of ribosome [GO:0003735]	GO:0003735; GO:0005840; GO:0006412; GO:1990904	Universal ribosomal protein uL11 family
A0A163BXD2	UPI0007BC4EF8	Uncharacterized protein		Nucleus	Soluble	Non-apoplastic	Non-effector	EKO05_0007859 EKO05_006391 ST47_g6801	590
A0A163F1F2	UPI0007BC50DD	Neutral ceramidase		Extracellular	Transmembrane, Soluble	Apoplastic	Non-effector	ST47_g4774	690			ceramide catabolic process [GO:0046514]		ceramidase activity [GO:0102121]; N-acylsphingosine amidohydrolase activity [GO:0017040]; ceramide catabolic process [GO:0046514]	ceramidase activity [GO:0102121]; N-acylsphingosine amidohydrolase activity [GO:0017040]	GO:0017040; GO:0046514; GO:0102121	Neutral ceramidase family
A0A163HE88	UPI0007BBD3D8	Termination of G-protein coupled receptor signaling pathway		Lysosome/Vacuole	Transmembrane	Non-apoplastic	Non-effector	ST47_g3620	1014								RUS1 family
A0A163IGQ5	UPI0007BC22F2	Structure-specific endonuclease subunit SLX4		Nucleus	Soluble	Non-apoplastic	Non-effector	SLX4, ST47_g3047				DNA recombination [GO:0006310] DNA repair [GO:0006281] DNA replication [GO:0006260]	Slx1-Slx4 complex [GO:0033557]		5'-flap endonuclease activity [GO:0017108]		SLX4 family
A0A8H7JIH1	UPI0019007C6F	uncharacterized protein	×	Endoplasmic reticulum	Transmembrane	Non-apoplastic	Non-effector	EKO05_009571	478								RUS1 family
A0A8H7JJ93	UPI0019016993	Ceramidase	×	Extracellular	Transmembrane	Non-apoplastic	Non-effector	EKO05_0010288 EKO05_009357	797	FUNCTION: Regulatory subunit of the SLX1-SLX4 structure-specific endonuclease that resolves DNA secondary structures generated during DNA repair and recombination. Has endonuclease activity towards branched DNA substrates, introducing single-strand cuts in duplex DNA close to junctions with ss-DNA.		ceramide catabolic process [GO:0046514]		ceramidase activity [GO:0102121]; N-acylsphingosine amidohydrolase activity [GO:0017040]; ceramide catabolic process [GO:0046514]	ceramidase activity [GO:0102121]; N-acylsphingosine amidohydrolase activity [GO:0017040]	GO:0017040; GO:0046514; GO:0102121	Neutral ceramidase family
A0A8H7JX00	UPI0018FF3297	5'-flap endonuclease		Nucleus	Soluble	Non-apoplastic	Non-effector	SLX4, ST47_g3047				DNA recombination [GO:0006310] DNA repair [GO:0006281] DNA replication [GO:0006260]	Slx1-Slx4 complex [GO:0033557]		5'-flap endonuclease activity [GO:0017108]		SLX4 family
A0A976RFJ4	UPI00220F825D	uncharacterized protein	×	Endoplasmic reticulum	Transmembrane	Non-apoplastic	Non-effector	EKO05_0007415	451								RUS1 family
A0A097PUD7	UPI00052AC599	Tubulin beta chain		Cytoplasm	Soluble	Non-apoplastic	Non-effector	EKO05_0001461	447	FUNCTION: Tubulin is the major constituent of microtubules, a cylinder consisting of laterally associated linear protofilaments composed of alpha- and beta-tubulin heterodimers. Microtubules grow by the addition of GTP-tubulin dimers to the microtubule end, where a stabilizing cap forms. Below the cap, tubulin dimers are in GDP-bound state, owing to GTPase activity of alpha-tubulin. {ECO:0000256|…		microtubule-based process [GO:0007017]	microtubule [GO:0005874]	microtubule [GO:0005874]; GTP binding [GO:0005525]; GTPase activity [GO:0003924]; structural constituent of cytoskeleton [GO:0005200]; microtubule-based process [GO:0007017]	GTP binding [GO:0005525]; GTPase activity [GO:0003924]; structural constituent of cytoskeleton [GO:0005200]	GO:0003924; GO:0005200; GO:0005525; GO:0005874; GO:0007017	Tubulin family
A0A097PUH1	UPI0000DD353C	ATP binding		Cytoplasm, Nucleus	Soluble	Non-apoplastic	Non-effector	EKO05_0008867 EKO05_007513 ST47_g7500	375	FUNCTION: Actins are highly conserved proteins that are involved in various types of cell motility and are ubiquitously expressed in all eukaryotic cells. {ECO:0000256|ARBA:ARBA00003520}.				cytoskeleton [GO:0005856] hydrolase activity [GO:0016787]			Actin family
A0A162VCT1	UPI0007BB2ADE	Structural constituent of ribosome		Cytoplasm	Soluble	Non-apoplastic	Cytoplasmic effector	EKO05_0000291 EKO05_000289 ST47_g10505	110				cytosolic large ribosomal subunit [GO:0022625]	cytosolic large ribosomal subunit [GO:0022625]; RNA binding [GO:0003723]; structural constituent of ribosome [GO:0003735]	RNA binding [GO:0003723]; structural constituent of ribosome [GO:0003735]	GO:0003723; GO:0003735; GO:0022625	Eukaryotic ribosomal protein eL30 family
A0A162VSU7	UPI0007BB8C05	ATP binding		Endoplasmic reticulum	Transmembrane	Non-apoplastic	Non-effector	ST47_g10228	1286				membrane [GO:0016020]	membrane [GO:0016020]; ATP binding [GO:0005524]; ATP hydrolysis activity [GO:0016887]; ATPase-coupled monoatomic cation transmembrane transporter activity [GO:0019829]; P-type transmembrane transporter activity [GO:0140358]	ATP binding [GO:0005524]; ATP hydrolysis activity [GO:0016887]; ATPase-coupled monoatomic cation transmembrane transporter activity [GO:0019829]; P-type transmembrane transporter activity [GO:0140358]	GO:0005524; GO:0016020; GO:0016887; GO:0019829; GO:0140358	Cation transport ATPase (P-type) (TC 3.A.3) family, Type V subfamily
A0A162VGT3	UPI0007BBA69E	3-phytase	×	Extracellular	Soluble	Apoplastic	Non-effector	EKO05_0001318 EKO05_001312 ST47_g10402	554					3-phytase activity [GO:0016158]	3-phytase activity [GO:0016158]	GO:0016158	Histidine acid phosphatase family
A0A162XTM8	UPI0007BAFA52	Small ribosomal subunit protein uS5		Cytoplasm	Soluble	Non-apoplastic	Non-effector	ST47_g9004	1370			translation [GO:0006412]	small ribosomal subunit [GO:0015935]	small ribosomal subunit [GO:0015935]; RNA binding [GO:0003723]; structural constituent of ribosome [GO:0003735]; translation [GO:0006412]	RNA binding [GO:0003723]; structural constituent of ribosome [GO:0003735]	GO:0003723; GO:0003735; GO:0006412; GO:0015935	Universal ribosomal protein uS5 family
A0A162XWT1	UPI0007BC7CCD	rRNA binding		Cytoplasm	Soluble	Non-apoplastic	Cytoplasmic effector	EKO05_0004282 EKO05_003525 ST47_g9043	192			translation [GO:0006412]	small ribosomal subunit [GO:0015935]	small ribosomal subunit [GO:0015935]; rRNA binding [GO:0019843]; structural constituent of ribosome [GO:0003735]; translation [GO:0006412]	rRNA binding [GO:0019843]; structural constituent of ribosome [GO:0003735]	GO:0003735; GO:0006412; GO:0015935; GO:0019843	Universal ribosomal protein uS4 family
A0A162VUU6	UPI0007BB5EA5	Malate dehydrogenase		Mitochondrion	Peripheral, Soluble	Non-apoplastic	Non-effector	EKO05_0000667 EKO05_000665 ST47_g10232	339			malate metabolic process [GO:0006108]; tricarboxylic acid cycle [GO:0006099]		L-malate dehydrogenase activity [GO:0030060]; malate metabolic process [GO:0006108]; tricarboxylic acid cycle [GO:0006099]	L-malate dehydrogenase activity [GO:0030060]	GO:0006099; GO:0006108; GO:0030060	LDH/MDH superfamily, MDH type 1 family
A0A162VWL6	UPI0000DD0F1F	Histone H4		Nucleus	Soluble	Non-apoplastic	Cytoplasmic effector	EKO05_0001185 EKO05_001178 ST47_g10206	103	FUNCTION: Core component of nucleosome. Nucleosomes wrap and compact DNA into chromatin, limiting DNA accessibility to the cellular machineries which require DNA as a template. Histones thereby play a central role in transcription regulation, DNA repair, DNA replication and chromosomal stability. DNA accessibility is regulated via a complex set of post-translational modifications of histones, als…			nucleosome [GO:0000786]; nucleus [GO:0005634]	nucleosome [GO:0000786]; nucleus [GO:0005634]; DNA binding [GO:0003677]; protein heterodimerization activity [GO:0046982]; structural constituent of chromatin [GO:0030527]	DNA binding [GO:0003677]; protein heterodimerization activity [GO:0046982]; structural constituent of chromatin [GO:0030527]	GO:0000786; GO:0003677; GO:0005634; GO:0030527; GO:0046982	Histone H4 family
A0A162VYR5	UPI0007BAEABC	RNA helicase		Cytoplasm, Nucleus	Soluble	Non-apoplastic	Cytoplasmic effector	EKO05_0006445 ST47_g10195	438					ATP binding [GO:0005524]; hydrolase activity [GO:0016787]; nucleic acid binding [GO:0003676]; RNA helicase activity [GO:0003724]	ATP binding [GO:0005524]; hydrolase activity [GO:0016787]; nucleic acid binding [GO:0003676]; RNA helicase activity [GO:0003724]	GO:0003676; GO:0003724; GO:0005524; GO:0016787
A0A162VYZ7	UPI0007BC025F	amidophosphoribosyltransferase		Cytoplasm	Soluble	Non-apoplastic	Non-effector	EKO05_0006529 EKO05_005696 ST47_g10110	592		PATHWAY: Purine metabolism; IMP biosynthesis via de novo pathway; N(1)-(5-phospho-D-ribosyl)glycinamide from 5-phospho-alpha-D-ribose 1-diphosphate: step 1/2. {ECO:0000256|ARBA:ARBA00005209}.	'de novo' IMP biosynthetic process [GO:0006189]; purine nucleobase biosynthetic process [GO:0009113]		amidophosphoribosyltransferase activity [GO:0004044]; 'de novo' IMP biosynthetic process [GO:0006189]; purine nucleobase biosynthetic process [GO:0009113]	amidophosphoribosyltransferase activity [GO:0004044]	GO:0004044; GO:0006189; GO:0009113	Purine/pyrimidine phosphoribosyltransferase family
A0A162W7R9	UPI0007BC3FF7	Succinate dehydrogenase [ubiquinone] flavoprotein subunit, mitochondrial		Mitochondrion	Peripheral, Soluble	Non-apoplastic	Non-effector	ST47_g10130	640	FUNCTION: Flavoprotein (FP) subunit of succinate dehydrogenase (SDH) that is involved in complex II of the mitochondrial electron transport chain and is responsible for transferring electrons from succinate to ubiquinone (coenzyme Q). {ECO:0000256|RuleBase:RU362051}.	PATHWAY: Carbohydrate metabolism; tricarboxylic acid cycle; fumarate from succinate (eukaryal route): step 1/1. {ECO:0000256|RuleBase:RU362051}.	electron transport chain [GO:0022900]; tricarboxylic acid cycle [GO:0006099]	mitochondrial inner membrane [GO:0005743]	mitochondrial inner membrane [GO:0005743]; flavin adenine dinucleotide binding [GO:0050660]; fumarate reductase (menaquinone) [GO:0102040]; succinate dehydrogenase (ubiquinone) activity [GO:0008177]; electron transport chain [GO:0022900]; tricarboxylic acid cycle [GO:0006099]	flavin adenine dinucleotide binding [GO:0050660]; fumarate reductase (menaquinone) [GO:0102040]; succinate dehydrogenase (ubiquinone) activity [GO:0008177]	GO:0005743; GO:0006099; GO:0008177; GO:0022900; GO:0050660; GO:0102040	FAD-dependent oxidoreductase 2 family, FRD/SDH subfamily
A0A162WCN9	UPI0007BBE00E	Uncharacterized protein	×	Extracellular	Soluble	Apoplastic	Apoplastic effector	EKO05_0009399 EKO05_008018 ST47_g9909	141
A0A162WG62	UPI0007BB1215	T-complex protein 1 subunit gamma		Cytoplasm	Peripheral, Soluble	Non-apoplastic	Cytoplasmic effector	EKO05_0010362 EKO05_009279 ST47_g9838	548				chaperonin-containing T-complex [GO:0005832]	chaperonin-containing T-complex [GO:0005832]; ATP binding [GO:0005524]; ATP hydrolysis activity [GO:0016887]; ATP-dependent protein folding chaperone [GO:0140662]; unfolded protein binding [GO:0051082]	ATP binding [GO:0005524]; ATP hydrolysis activity [GO:0016887]; ATP-dependent protein folding chaperone [GO:0140662]; unfolded protein binding [GO:0051082]	GO:0005524; GO:0005832; GO:0016887; GO:0051082; GO:0140662	TCP-1 chaperonin family
A0A162WK04	UPI0007BB19AF	GTPase		Cytoplasm	Soluble	Non-apoplastic	Non-effector	ST47_g9811	567			apoptotic process [GO:0006915]; nucleocytoplasmic transport [GO:0006913]	nucleus [GO:0005634]	nucleus [GO:0005634]; GTP binding [GO:0005525]; GTPase activity [GO:0003924]; apoptotic process [GO:0006915]; nucleocytoplasmic transport [GO:0006913]	GTP binding [GO:0005525]; GTPase activity [GO:0003924]	GO:0003924; GO:0005525; GO:0005634; GO:0006913; GO:0006915	Proteasome subunit p27 family; Small GTPase superfamily, Ran family
A0A162WKJ0	UPI0007BB3F8B	GTPase		Cytoplasm	Soluble	Non-apoplastic	Non-effector	EKO05_0010220 EKO05_009088 ST47_g9758	693			organelle organization [GO:0006996]		GTP binding [GO:0005525]; GTPase activity [GO:0003924]; organelle organization [GO:0006996]	GTP binding [GO:0005525]; GTPase activity [GO:0003924]	GO:0003924; GO:0005525; GO:0006996	TRAFAC class dynamin-like GTPase superfamily, Dynamin/Fzo/YdjA family
A0A162WZ32	UPI0007BC75C4	Chorismate synthase		Cytoplasm	Soluble	Non-apoplastic	Non-effector	EKO05_0007323 EKO05_009661 ST47_g9600	407		PATHWAY: Metabolic intermediate biosynthesis; chorismate biosynthesis; chorismate from D-erythrose 4-phosphate and phosphoenolpyruvate: step 7/7. {ECO:0000256|ARBA:ARBA00005044, ECO:0000256|RuleBase:RU000605}.	amino acid biosynthetic process [GO:0008652]; aromatic amino acid family biosynthetic process [GO:0009073]; chorismate biosynthetic process [GO:0009423]		chorismate synthase activity [GO:0004107]; amino acid biosynthetic process [GO:0008652]; aromatic amino acid family biosynthetic process [GO:0009073]; chorismate biosynthetic process [GO:0009423]	chorismate synthase activity [GO:0004107]	GO:0004107; GO:0008652; GO:0009073; GO:0009423	Chorismate synthase family
A0A162X5C7	UPI0007BB11A7	ATP binding		Mitochondrion	Peripheral, Soluble	Non-apoplastic	Cytoplasmic effector	EKO05_0002947 EKO05_002229 ST47_g9505	581			protein refolding [GO:0042026]		ATP binding [GO:0005524]; ATP-dependent protein folding chaperone [GO:0140662]; protein refolding [GO:0042026]	ATP binding [GO:0005524]; ATP-dependent protein folding chaperone [GO:0140662]	GO:0005524; GO:0042026; GO:0140662	Chaperonin (HSP60) family
A0A162X8J3	UPI0007BBBADF	Serine/threonine-protein phosphatase		Cytoplasm, Nucleus	Soluble	Non-apoplastic	Non-effector	EKO05_0009047 EKO05_007689 ST47_g9446	329					metal ion binding [GO:0046872]; myosin phosphatase activity [GO:0017018]	metal ion binding [GO:0046872]; myosin phosphatase activity [GO:0017018]	GO:0017018; GO:0046872	PPP phosphatase family
A0A162XAW4	UPI0007BB7782	pyridoxal 5'-phosphate synthase (glutamine hydrolyzing)		Cytoplasm	Soluble	Non-apoplastic	Cytoplasmic effector	EKO05_0003102 EKO05_002377 ST47_g9338	307		PATHWAY: Cofactor biosynthesis; pyridoxal 5'-phosphate biosynthesis. {ECO:0000256|ARBA:ARBA00004737}.	pyridoxal phosphate biosynthetic process [GO:0042823]		pyridoxal 5'-phosphate synthase (glutamine hydrolysing) activity [GO:0036381]; pyridoxal phosphate biosynthetic process [GO:0042823]	pyridoxal 5'-phosphate synthase (glutamine hydrolysing) activity [GO:0036381]	GO:0036381; GO:0042823	PdxS/SNZ family
A0A162XDH8	UPI0007BB370E	Nucleosome assembly		Cytoplasm, Nucleus	Soluble	Non-apoplastic	Cytoplasmic effector	EKO05_002386 ST47_g9330	409			nucleosome assembly [GO:0006334]	nucleus [GO:0005634]	nucleus [GO:0005634]; nucleosome assembly [GO:0006334]		GO:0005634; GO:0006334	Nucleosome assembly protein (NAP) family
A0A163CIJ9	UPI0007BBE45B	Mitogen-activated protein kinase		Cytoplasm, Nucleus	Soluble	Non-apoplastic	Cytoplasmic effector	EKO05_0000792 EKO05_000794 ST47_g6406	354	FUNCTION: Mitogen-activated protein kinase involved in a signal transduction pathway that is activated by changes in the osmolarity of the extracellular environment. Controls osmotic regulation of transcription of target genes. {ECO:0000256|ARBA:ARBA00025247}.		protein phosphorylation [GO:0006468]; stress-activated MAPK cascade [GO:0051403]	nucleus [GO:0005634]	nucleus [GO:0005634]; ATP binding [GO:0005524]; MAP kinase activity [GO:0004707]; protein phosphorylation [GO:0006468]; stress-activated MAPK cascade [GO:0051403]	ATP binding [GO:0005524]; MAP kinase activity [GO:0004707]	GO:0004707; GO:0005524; GO:0005634; GO:0006468; GO:0051403	Protein kinase superfamily, Ser/Thr protein kinase family, MAP kinase subfamily
A0A163CJQ6	UPI0007BB2E23	isocitrate dehydrogenase (NAD(+))		mitochondrion	Soluble	Non-apoplastic	Non-effector	EKO05_0000815 EKO05_000817 ST47_g6384	383			tricarboxylic acid cycle [GO:0006099]		isocitrate dehydrogenase (NAD+) activity [GO:0004449]; magnesium ion binding [GO:0000287]; NAD binding [GO:0051287]; tricarboxylic acid cycle [GO:0006099]	isocitrate dehydrogenase (NAD+) activity [GO:0004449]; magnesium ion binding [GO:0000287]; NAD binding [GO:0051287]	GO:0000287; GO:0004449; GO:0006099; GO:0051287	Isocitrate and isopropylmalate dehydrogenases family
A0A163CK09	UPI0007BB7C53	threonine--tRNA ligase		Cytoplasm	Soluble	Non-apoplastic	Non-effector	EKO05_0009612 EKO05_008507 ST47_g6265	785			threonyl-tRNA aminoacylation [GO:0006435]	cytoplasm [GO:0005737]	cytoplasm [GO:0005737]; ATP binding [GO:0005524]; threonine-tRNA ligase activity [GO:0004829]; threonyl-tRNA aminoacylation [GO:0006435]	ATP binding [GO:0005524]; threonine-tRNA ligase activity [GO:0004829]	GO:0004829; GO:0005524; GO:0005737; GO:0006435	Class-II aminoacyl-tRNA synthetase family
A0A162Y055	UPI0007BBF66C	ATPase	×	Lysosome/Vacuole	Transmembrane	Non-apoplastic	Non-effector	ST47_g9322	1617			protein phosphorylation [GO:0006468]	membrane [GO:0016020]	membrane [GO:0016020]; ABC-type transporter activity [GO:0140359]; ATP binding [GO:0005524]; ATP hydrolysis activity [GO:0016887]; protein kinase activity [GO:0004672]; protein phosphorylation [GO:0006468]	ABC-type transporter activity [GO:0140359]; ATP binding [GO:0005524]; ATP hydrolysis activity [GO:0016887]; protein kinase activity [GO:0004672]	GO:0004672; GO:0005524; GO:0006468; GO:0016020; GO:0016887; GO:0140359
A0A162YBD6	UPI0007BB415B	ATPase		Cell membrane	Transmembrane	Non-apoplastic	Non-effector	ST47_g8911	1471				membrane [GO:0016020]	membrane [GO:0016020]; ABC-type transporter activity [GO:0140359]; ATP binding [GO:0005524]; ATP hydrolysis activity [GO:0016887]	ABC-type transporter activity [GO:0140359]; ATP binding [GO:0005524]; ATP hydrolysis activity [GO:0016887]	GO:0005524; GO:0016020; GO:0016887; GO:0140359	ABC transporter superfamily, ABCG family, PDR (TC 3.A.1.205) subfamily
A0A162YJJ9	UPI0007BB25CE	Asparagine synthase (Glutamine-hydrolyzing)		Cytoplasm	Soluble	Non-apoplastic	Non-effector	EKO05_0007494 EKO05_009503 ST47_g8753	582			asparagine biosynthetic process [GO:0006529]; glutamine metabolic process [GO:0006541]		asparagine synthase (glutamine-hydrolyzing) activity [GO:0004066]; ATP binding [GO:0005524]; asparagine biosynthetic process [GO:0006529]; glutamine metabolic process [GO:0006541]	asparagine synthase (glutamine-hydrolyzing) activity [GO:0004066]; ATP binding [GO:0005524]	GO:0004066; GO:0005524; GO:0006529; GO:0006541
A0A162YSU4	UPI0007BC8422	Carboxypeptidase	×	Extracellular	Soluble	Non-apoplastic	Non-effector	EKO05_0001135 EKO05_001132 ST47_g8679	543			proteolysis [GO:0006508]		serine-type carboxypeptidase activity [GO:0004185]; proteolysis [GO:0006508]	serine-type carboxypeptidase activity [GO:0004185]	GO:0004185; GO:0006508	Peptidase S10 family
A0A162YZK1	UPI0007BC34D3	RNA binding		Cytoplasm	Soluble	Non-apoplastic	Cytoplasmic effector	EKO05_0006974 EKO05_006133 ST47_g8462	214			translation [GO:0006412]	small ribosomal subunit [GO:0015935]	small ribosomal subunit [GO:0015935]; RNA binding [GO:0003723]; structural constituent of ribosome [GO:0003735]; translation [GO:0006412]	RNA binding [GO:0003723]; structural constituent of ribosome [GO:0003735]	GO:0003723; GO:0003735; GO:0006412; GO:0015935	Universal ribosomal protein uS7 family
A0A162Z1A6	UPI0007BC434A	RNA binding		Cytoplasm	Soluble	Non-apoplastic	Cytoplasmic effector	EKO05_006172 ST47_g8425	205			translation [GO:0006412]	ribonucleoprotein complex [GO:1990904]; ribosome [GO:0005840]	ribonucleoprotein complex [GO:1990904]; ribosome [GO:0005840]; RNA binding [GO:0003723]; structural constituent of ribosome [GO:0003735]; translation [GO:0006412]	RNA binding [GO:0003723]; structural constituent of ribosome [GO:0003735]	GO:0003723; GO:0003735; GO:0005840; GO:0006412; GO:1990904	Universal ribosomal protein uS13 family
A0A162Z9I2	UPI0007BAF4C6	non-specific serine/threonine protein kinase		Nucleus	Soluble	Non-apoplastic	Cytoplasmic effector	EKO05_0004519 EKO05_003740 ST47_g8391	372			protein phosphorylation [GO:0006468]		ATP binding [GO:0005524]; protein serine/threonine kinase activity [GO:0004674]; protein phosphorylation [GO:0006468]	ATP binding [GO:0005524]; protein serine/threonine kinase activity [GO:0004674]	GO:0004674; GO:0005524; GO:0006468	Protein kinase superfamily
A0A162ZB42	UPI0007BB274F	Sulfate adenylyltransferase		Cytoplasm	Peripheral, Soluble	Non-apoplastic	Non-effector	met3 MET3 EKO05_0004533 EKO05_003753 ST47_g8379	573	FUNCTION: Catalyzes the first intracellular reaction of sulfate assimilation, forming adenosine-5'-phosphosulfate (APS) from inorganic sulfate and ATP. Plays an important role in sulfate activation as a component of the biosynthesis pathway of sulfur-containing amino acids. {ECO:0000256|HAMAP-Rule:MF_03106}.	PATHWAY: Sulfur metabolism; hydrogen sulfide biosynthesis; sulfite from sulfate: step 1/3. {ECO:0000256|HAMAP-Rule:MF_03106}.; PATHWAY: Sulfur metabolism; sulfate assimilation. {ECO:0000256|ARBA:ARBA00005050}.	cysteine biosynthetic process [GO:0019344]; hydrogen sulfide biosynthetic process [GO:0070814]; methionine biosynthetic process [GO:0009086]; phosphorylation [GO:0016310]; sulfate assimilation [GO:0000103]	cytoplasm [GO:0005737]	cytoplasm [GO:0005737]; adenylylsulfate kinase activity [GO:0004020]; ATP binding [GO:0005524]; sulfate adenylyltransferase (ATP) activity [GO:0004781]; cysteine biosynthetic process [GO:0019344]; hydrogen sulfide biosynthetic process [GO:0070814]; methionine biosynthetic process [GO:0009086]; phosphorylation [GO:0016310]; sulfate assimilation [GO:0000103]	adenylylsulfate kinase activity [GO:0004020]; ATP binding [GO:0005524]; sulfate adenylyltransferase (ATP) activity [GO:0004781]	GO:0000103; GO:0004020; GO:0004781; GO:0005524; GO:0005737; GO:0009086; GO:0016310; GO:0019344; GO:0070814	APS kinase family; APS kinase family; Sulfate adenylyltransferase family; APS kinase family; Sulfate adenylyltransferase family
A0A162ZHN3	UPI0007BB6229	Lon protease homolog, mitochondrial		Mitochondrion	Soluble	Non-apoplastic	Non-effector	PIM1 ST47_g8219	1087	FUNCTION: ATP-dependent serine protease that mediates the selective degradation of misfolded, unassembled or oxidatively damaged polypeptides as well as certain short-lived regulatory proteins in the mitochondrial matrix. May also have a chaperone function in the assembly of inner membrane protein complexes. Participates in the regulation of mitochondrial gene expression and in the maintenance of…		cellular response to oxidative stress [GO:0034599]; chaperone-mediated protein complex assembly [GO:0051131]; oxidation-dependent protein catabolic process [GO:0070407]; protein quality control for misfolded or incompletely synthesized proteins [GO:0006515]	mitochondrial matrix [GO:0005759]	mitochondrial matrix [GO:0005759]; ATP binding [GO:0005524]; ATP hydrolysis activity [GO:0016887]; ATP-dependent peptidase activity [GO:0004176]; sequence-specific DNA binding [GO:0043565]; serine-type endopeptidase activity [GO:0004252]; cellular response to oxidative stress [GO:0034599]; chaperone-mediated protein complex assembly [GO:0051131]; oxidation-dependent protein catabolic process [GO:…	ATP binding [GO:0005524]; ATP hydrolysis activity [GO:0016887]; ATP-dependent peptidase activity [GO:0004176]; sequence-specific DNA binding [GO:0043565]; serine-type endopeptidase activity [GO:0004252]	GO:0004176; GO:0004252; GO:0005524; GO:0005759; GO:0006515; GO:0016887; GO:0034599; GO:0043565; GO:0051131; GO:0070407	Peptidase S16 family
A0A162ZVX0	UPI0007BBCCDE	ATP synthase subunit beta		Mitochondrion	Peripheral, Soluble	Non-apoplastic	Non-effector	EKO05_0008741 EKO05_007394 ST47_g8029	514	FUNCTION: Produces ATP from ADP in the presence of a proton gradient across the membrane. {ECO:0000256|RuleBase:RU003553}.			proton-transporting ATP synthase complex, catalytic core F(1) [GO:0045261]	proton-transporting ATP synthase complex, catalytic core F(1) [GO:0045261]; ATP binding [GO:0005524]; proton-transporting ATP synthase activity, rotational mechanism [GO:0046933]; proton-transporting ATPase activity, rotational mechanism [GO:0046961]	ATP binding [GO:0005524]; proton-transporting ATP synthase activity, rotational mechanism [GO:0046933]; proton-transporting ATPase activity, rotational mechanism [GO:0046961]	GO:0005524; GO:0045261; GO:0046933; GO:0046961	ATPase alpha/beta chains family
A0A162ZZ51	UPI0007BB5263	Vacuolar proton pump subunit B		Cytoplasm, Nucleus	Peripheral, Soluble	Non-apoplastic	Non-effector	EKO05_0006320 EKO05_005494 ST47_g7969	517	FUNCTION: Non-catalytic subunit of the V1 complex of vacuolar(H+)-ATPase (V-ATPase), a multisubunit enzyme composed of a peripheral complex (V1) that hydrolyzes ATP and a membrane integral complex (V0) that translocates protons. V-ATPase is responsible for acidifying and maintaining the pH of intracellular compartments. {ECO:0000256|RuleBase:RU366021}.		ATP metabolic process [GO:0046034]	proton-transporting V-type ATPase, V1 domain [GO:0033180]	proton-transporting V-type ATPase, V1 domain [GO:0033180]; ATP binding [GO:0005524]; proton-transporting ATPase activity, rotational mechanism [GO:0046961]; ATP metabolic process [GO:0046034]	ATP binding [GO:0005524]; proton-transporting ATPase activity, rotational mechanism [GO:0046961]	GO:0005524; GO:0033180; GO:0046034; GO:0046961	ATPase alpha/beta chains family
A0A163A058	UPI0007BBCD66	Citrate synthase		Mitochondrion	Peripheral, Soluble	Non-apoplastic	Non-effector	EKO05_0006347 EKO05_005519 ST47_g7945	474			tricarboxylic acid cycle [GO:0006099]		acyltransferase activity, acyl groups converted into alkyl on transfer [GO:0046912]; tricarboxylic acid cycle [GO:0006099]	acyltransferase activity, acyl groups converted into alkyl on transfer [GO:0046912]	GO:0006099; GO:0046912	Citrate synthase family
A0A163A405	UPI0007BB1B2D	Importin subunit alpha		Cytoplasm, Nucleus	Soluble	Non-apoplastic	Non-effector	EKO05_0005219 EKO05_004974 ST47_g7868	556			protein import into nucleus [GO:0006606]	cytoplasm [GO:0005737]	cytoplasm [GO:0005737]; nuclear import signal receptor activity [GO:0061608]; protein import into nucleus [GO:0006606]	nuclear import signal receptor activity [GO:0061608]	GO:0005737; GO:0006606; GO:0061608	Importin alpha family
A0A163ABT6	UPI0007BB3F55	mitochondrial processing peptidase		Mitochondrion	Peripheral, Soluble	Non-apoplastic	Non-effector	ST47_g7764	483	FUNCTION: Catalytic subunit of the essential mitochondrial processing protease (MPP), which cleaves the mitochondrial sequence off newly imported precursors proteins. Preferentially, cleaves after an arginine at position P2		protein processing involved in protein targeting to mitochondrion [GO:0006627]	mitochondrion [GO:0005739]		metal ion binding [GO:0046872] metalloendopeptidase activity [GO:0004222]
A0A163AI38	UPI0007BB7EC5	ATPase		Cytoplasm	Soluble	Non-apoplastic	Non-effector	EKO05_001413 ST47_g7670	605					ATP binding [GO:0005524]; ATP hydrolysis activity [GO:0016887]	ATP binding [GO:0005524]; ATP hydrolysis activity [GO:0016887]	GO:0005524; GO:0016887
A0A163B198	UPI0007BC1812	anthranilate synthase		Cytoplasm, Mitochondrion	Soluble	Non-apoplastic	Non-effector	EKO05_0006250 EKO05_005428 ST47_g7376	538		PATHWAY: Amino-acid biosynthesis; L-tryptophan biosynthesis; L-tryptophan from chorismate: step 1/5. {ECO:0000256|ARBA:ARBA00004873}.	tryptophan biosynthetic process [GO:0000162]		anthranilate synthase activity [GO:0004049]; tryptophan biosynthetic process [GO:0000162]	anthranilate synthase activity [GO:0004049]	GO:0000162; GO:0004049	Anthranilate synthase component I family
A0A163B584	UPI0007BC33F8	RNA helicase		Cytoplasm, Nucleus	Soluble	Non-apoplastic	Non-effector	DED1 EKO05_0008035 EKO05_006722 ST47_g7218	695					ATP binding [GO:0005524]; hydrolase activity [GO:0016787]; nucleic acid binding [GO:0003676]; RNA helicase activity [GO:0003724]	ATP binding [GO:0005524]; hydrolase activity [GO:0016787]; nucleic acid binding [GO:0003676]; RNA helicase activity [GO:0003724]	GO:0003676; GO:0003724; GO:0005524; GO:0016787	DEAD box helicase family
A0A163B9M6	UPI0007BBB2C2	Substrate-specific transmembrane transporter		Cell membrane	Transmembrane	Non-apoplastic	Non-effector	ST47_g7227	541				membrane [GO:0016020]		carbohydrate:proton symporter activity [GO:0005351]		major facilitator superfamily. Sugar transporter (TC 2.A.1.1) family
A0A163BDF7	UPI0007BC8072	Phosphoglycerate kinase		Cytoplasm	Soluble	Non-apoplastic	Cytoplasmic effector	EKO05_0001715 EKO05_001706 ST47_g7114	417			glycolytic process [GO:0006096]; phosphorylation [GO:0016310]		ATP binding [GO:0005524]; phosphoglycerate kinase activity [GO:0004618]; glycolytic process [GO:0006096]; phosphorylation [GO:0016310]	ATP binding [GO:0005524]; phosphoglycerate kinase activity [GO:0004618]	GO:0004618; GO:0005524; GO:0006096; GO:0016310	Phosphoglycerate kinase family
A0A163BE44	UPI0007BB649F	ADP-ribosylation factor		Cell membrane, Golgi apparatus	Peripheral, Lipid anchor	Non-apoplastic	Cytoplasmic effector	EKO05_0001740 EKO05_001728 ST47_g7136	183	FUNCTION: GTP-binding protein involved in protein trafficking; modulates vesicle budding and uncoating within the Golgi apparatus. {ECO:0000256|RuleBase:RU369003}.		protein transport [GO:0015031]; vesicle-mediated transport [GO:0016192]	Golgi apparatus [GO:0005794]	Golgi apparatus [GO:0005794]; GTP binding [GO:0005525]; GTPase activity [GO:0003924]; protein transport [GO:0015031]; vesicle-mediated transport [GO:0016192]	GTP binding [GO:0005525]; GTPase activity [GO:0003924]	GO:0003924; GO:0005525; GO:0005794; GO:0015031; GO:0016192	Small GTPase superfamily, Arf family
A0A163BPK7	UPI0007BB40EF	alpha,alpha-trehalose-phosphate synthase (UDP-forming)		Cytoplasm, Nucleus	Soluble	Non-apoplastic	Non-effector	EKO05_0000399 EKO05_000401 ST47_g6935	551		PATHWAY: Carbohydrate biosynthesis. {ECO:0000256|ARBA:ARBA00024331}.	trehalose biosynthetic process [GO:0005992]		alpha,alpha-trehalose-phosphate synthase (UDP-forming) activity [GO:0003825]; trehalose biosynthetic process [GO:0005992]	alpha,alpha-trehalose-phosphate synthase (UDP-forming) activity [GO:0003825]	GO:0003825; GO:0005992
A0A163BR93	UPI0007BC36F2	DNA replication licensing factor MCM4		Nucleus	Peripheral, Soluble	Non-apoplastic	Non-effector	ST47_g6933	981	FUNCTION: Acts as component of the MCM2-7 complex (MCM complex) which is the replicative helicase essential for 'once per cell cycle' DNA replication initiation and elongation in eukaryotic cells. The active ATPase sites in the MCM2-7 ring are formed through the interaction surfaces of two neighboring subunits such that a critical structure of a conserved arginine finger motif is provided in tran…		DNA replication initiation [GO:0006270]; nuclear DNA replication [GO:0033260]; regulation of DNA-templated DNA replication initiation [GO:0030174]	DNA replication preinitiation complex [GO:0031261]; MCM complex [GO:0042555]; nuclear pre-replicative complex [GO:0005656]; nuclear replication fork [GO:0043596]	DNA replication preinitiation complex [GO:0031261]; MCM complex [GO:0042555]; nuclear pre-replicative complex [GO:0005656]; nuclear replication fork [GO:0043596]; ATP binding [GO:0005524]; ATP hydrolysis activity [GO:0016887]; DNA binding [GO:0003677]; DNA helicase activity [GO:0003678]; DNA replication initiation [GO:0006270]; nuclear DNA replication [GO:0033260]; regulation of DNA-templated DNA…	ATP binding [GO:0005524]; ATP hydrolysis activity [GO:0016887]; DNA binding [GO:0003677]; DNA helicase activity [GO:0003678]	GO:0003677; GO:0003678; GO:0005524; GO:0005656; GO:0006270; GO:0016887; GO:0030174; GO:0031261; GO:0033260; GO:0042555; GO:0043596	MCM family
A0A163BUV3	UPI0007BBEAE4	Amine oxidase	×	Extracellular	Soluble	Non-apoplastic	Non-effector	ST47_g6846	542					oxidoreductase activity [GO:0016491]	oxidoreductase activity [GO:0016491]	GO:0016491	Flavin monoamine oxidase family
A0A163CA71	UPI0007BAE1C6	Uncharacterized protein	×	Extracellular	Soluble	Apoplastic	Apoplastic effector	EKO05_0000155 EKO05_000152 ST47_g6573	464
A0A163CAA6	UPI0007BBD5E4	Vesicular-fusion protein SEC18		Cytoplasm, Nucleus	Peripheral, Soluble	Non-apoplastic	Non-effector	EKO05_0000197 EKO05_000193 ST47_g6532	820	FUNCTION: Required for vesicle-mediated transport. Catalyzes the fusion of transport vesicles within the Golgi cisternae. Is also required for transport from the endoplasmic reticulum to the Golgi stack. Seems to function as a fusion protein required for the delivery of cargo proteins to all compartments of the Golgi stack independent of vesicle origin. {ECO:0000256|RuleBase:RU367045}.		protein transport [GO:0015031]; SNARE complex disassembly [GO:0035494]	cytoplasm [GO:0005737]	cytoplasm [GO:0005737]; ATP binding [GO:0005524]; ATP hydrolysis activity [GO:0016887]; protein transport [GO:0015031]; SNARE complex disassembly [GO:0035494]	ATP binding [GO:0005524]; ATP hydrolysis activity [GO:0016887]	GO:0005524; GO:0005737; GO:0015031; GO:0016887; GO:0035494	AAA ATPase family
A0A163CBR2	UPI0007BB4192	ATP binding		Nucleus	Soluble	Non-apoplastic	Non-effector	ST47_g6514	1156			RNA catabolic process [GO:0006401]		ATP binding [GO:0005524]; hydrolase activity [GO:0016787]; RNA binding [GO:0003723]; RNA helicase activity [GO:0003724]; RNA catabolic process [GO:0006401]	ATP binding [GO:0005524]; hydrolase activity [GO:0016787]; RNA binding [GO:0003723]; RNA helicase activity [GO:0003724]	GO:0003723; GO:0003724; GO:0005524; GO:0006401; GO:0016787	Helicase family, SKI2 subfamily
A0A163CDM4	UPI0007BBC5E9	Alpha-L-arabinofuranosidase	×	Extracellular	Soluble	Apoplastic	Apoplastic effector	EKO05_0000059 EKO05_000054 ST47_g6430	506		PATHWAY: Glycan metabolism; L-arabinan degradation. {ECO:0000256|RuleBase:RU367111}.	arabinan catabolic process [GO:0031222]; L-arabinose metabolic process [GO:0046373]; xylan catabolic process [GO:0045493]	extracellular region [GO:0005576]	extracellular region [GO:0005576]; alpha-L-arabinofuranosidase activity [GO:0046556]; arabinan catabolic process [GO:0031222]; L-arabinose metabolic process [GO:0046373]; xylan catabolic process [GO:0045493]	alpha-L-arabinofuranosidase activity [GO:0046556]	GO:0005576; GO:0031222; GO:0045493; GO:0046373; GO:0046556	Glycosyl hydrolase 54 family
A0A163CE82	UPI0007BC536E	Transaldolase		Cytoplasm	Soluble	Non-apoplastic	Cytoplasmic effector	EKO05_0000047 EKO05_000043 ST47_g6419	324	FUNCTION: Catalyzes the rate-limiting step of the non-oxidative phase in the pentose phosphate pathway. Catalyzes the reversible conversion of sedheptulose-7-phosphate and D-glyceraldehyde 3-phosphate into erythrose-4-phosphate and beta-D-fructose 6-phosphate. {ECO:0000256|RuleBase:RU000501}.	PATHWAY: Carbohydrate degradation; pentose phosphate pathway; D-glyceraldehyde 3-phosphate and beta-D-fructose 6-phosphate from D-ribose 5-phosphate and D-xylulose 5-phosphate (non-oxidative stage): step 2/3. {ECO:0000256|ARBA:ARBA00004857, ECO:0000256|RuleBase:RU000501}.	carbohydrate metabolic process [GO:0005975]; pentose-phosphate shunt [GO:0006098]	cytoplasm [GO:0005737]	cytoplasm [GO:0005737]; transaldolase activity [GO:0004801]; carbohydrate metabolic process [GO:0005975]; pentose-phosphate shunt [GO:0006098]	transaldolase activity [GO:0004801]	GO:0004801; GO:0005737; GO:0005975; GO:0006098	Transaldolase family, Type 1 subfamily
A0A163CF06	UPI0007BC002D	Structural constituent of ribosome		Endoplasmic reticulum	Transmembrane	Non-apoplastic	Non-effector	EKO05_000077 ST47_g6452	815			translation [GO:0006412]	nuclear inner membrane [GO:0005637]; ribonucleoprotein complex [GO:1990904]; ribosome [GO:0005840]	nuclear inner membrane [GO:0005637]; ribonucleoprotein complex [GO:1990904]; ribosome [GO:0005840]; chromatin binding [GO:0003682]; structural constituent of ribosome [GO:0003735]; translation [GO:0006412]	chromatin binding [GO:0003682]; structural constituent of ribosome [GO:0003735]	GO:0003682; GO:0003735; GO:0005637; GO:0005840; GO:0006412; GO:1990904	Eukaryotic ribosomal protein eL42 family
A0A163CLG0	UPI0007BC1276	Aconitate hydratase, mitochondrial		Mitochondrion	Peripheral, Soluble	Non-apoplastic	Non-effector	EKO05_008444 ST47_g6325	793			tricarboxylic acid cycle [GO:0006099]	membrane [GO:0016020]; mitochondrion [GO:0005739]	membrane [GO:0016020]; mitochondrion [GO:0005739]; 4 iron, 4 sulfur cluster binding [GO:0051539]; aconitate hydratase activity [GO:0003994]; metal ion binding [GO:0046872]; tricarboxylic acid cycle [GO:0006099]	4 iron, 4 sulfur cluster binding [GO:0051539]; aconitate hydratase activity [GO:0003994]; metal ion binding [GO:0046872]	GO:0003994; GO:0005739; GO:0006099; GO:0016020; GO:0046872; GO:0051539	Aconitase/IPM isomerase family
A0A163CNT5	UPI0007BB7EA5	40S ribosomal protein S26		Cytoplasm	Soluble	Non-apoplastic	Cytoplasmic effector	EKO05_0009658 EKO05_008548 ST47_g6225	124	FUNCTION: Component of the ribosome, a large ribonucleoprotein complex responsible for the synthesis of proteins in the cell. The small ribosomal subunit (SSU) binds messenger RNAs (mRNAs) and translates the encoded message by selecting cognate aminoacyl-transfer RNA (tRNA) molecules. The large subunit (LSU) contains the ribosomal catalytic site termed the peptidyl transferase center (PTC), which…		translation [GO:0006412]	ribonucleoprotein complex [GO:1990904]; ribosome [GO:0005840]	ribonucleoprotein complex [GO:1990904]; ribosome [GO:0005840]; structural constituent of ribosome [GO:0003735]; translation [GO:0006412]	structural constituent of ribosome [GO:0003735]	GO:0003735; GO:0005840; GO:0006412; GO:1990904	Eukaryotic ribosomal protein eS26 family
A0A163CNX1	UPI0007BC4B5C	ATP-dependent RNA helicase DHH1		Cytoplasm, Nucleus	Soluble	Non-apoplastic	Non-effector	ST47_g6223	514					ATP binding [GO:0005524]; hydrolase activity [GO:0016787]; nucleic acid binding [GO:0003676]; RNA helicase activity [GO:0003724]	ATP binding [GO:0005524]; hydrolase activity [GO:0016787]; nucleic acid binding [GO:0003676]; RNA helicase activity [GO:0003724]	GO:0003676; GO:0003724; GO:0005524; GO:0016787	DEAD box helicase family
A0A163CQ97	UPI0007BC4E88	T-complex protein 1 subunit eta		Cytoplasm	Soluble	Non-apoplastic	Non-effector	EKO05_0009651 EKO05_008541 ST47_g6232	561	FUNCTION: Molecular chaperone; assists the folding of proteins upon ATP hydrolysis. Known to play a role, in vitro, in the folding of actin and tubulin. {ECO:0000256|RuleBase:RU365042}.			chaperonin-containing T-complex [GO:0005832]	chaperonin-containing T-complex [GO:0005832]; ATP binding [GO:0005524]; ATP hydrolysis activity [GO:0016887]; ATP-dependent protein folding chaperone [GO:0140662]; unfolded protein binding [GO:0051082]	ATP binding [GO:0005524]; ATP hydrolysis activity [GO:0016887]; ATP-dependent protein folding chaperone [GO:0140662]; unfolded protein binding [GO:0051082]	GO:0005524; GO:0005832; GO:0016887; GO:0051082; GO:0140662	TCP-1 chaperonin family
A0A163CU58	UPI0007BBB05E	ATP binding		Cytoplasm, Nucleus, Lysosome/Vacuole	Soluble	Non-apoplastic	Cytoplasmic effector	EKO05_0009670 EKO05_008560 ST47_g6214	437				membrane [GO:0016020]	membrane [GO:0016020]; ATP binding [GO:0005524]; ATP hydrolysis activity [GO:0016887]	ATP binding [GO:0005524]; ATP hydrolysis activity [GO:0016887]	GO:0005524; GO:0016020; GO:0016887	AAA ATPase family
A0A163CXH0	UPI0007BC81E2	Tubulin beta chain		Endoplasmic reticulum	Transmembrane	Non-apoplastic	Non-effector	ST47_g6089	899			ceramide metabolic process [GO:0006672]; microtubule-based process [GO:0007017]	membrane [GO:0016020]; microtubule [GO:0005874]	membrane [GO:0016020]; microtubule [GO:0005874]; GTP binding [GO:0005525]; GTPase activity [GO:0003924]; hydrolase activity, acting on carbon-nitrogen (but not peptide) bonds, in linear amides [GO:0016811]; structural constituent of cytoskeleton [GO:0005200]; ceramide metabolic process [GO:0006672]; microtubule-based process [GO:0007017]	GTP binding [GO:0005525]; GTPase activity [GO:0003924]; hydrolase activity, acting on carbon-nitrogen (but not peptide) bonds, in linear amides [GO:0016811]; structural constituent of cytoskeleton [GO:0005200]	GO:0003924; GO:0005200; GO:0005525; GO:0005874; GO:0006672; GO:0007017; GO:0016020; GO:0016811	Alkaline ceramidase family; Tubulin family
A0A163CZG9	UPI0007BB8401	ATP binding		Mitochondrion	Peripheral, Soluble	Non-apoplastic	Non-effector	EKO05_0001481 EKO05_001474 ST47_g6072	785					ATP binding [GO:0005524]; ATP hydrolysis activity [GO:0016887]	ATP binding [GO:0005524]; ATP hydrolysis activity [GO:0016887]	GO:0005524; GO:0016887	ClpA/ClpB family
A0A163D0P4	UPI0007BC817A	Glucan 1,3-beta-glucosidase	×	Extracellular	Soluble	Apoplastic	Cytoplasmic effector	EKO05_0001574 EKO05_001570 ST47_g6016	309			carbohydrate metabolic process [GO:0005975]		hydrolase activity, hydrolyzing O-glycosyl compounds [GO:0004553]; carbohydrate metabolic process [GO:0005975]	hydrolase activity, hydrolyzing O-glycosyl compounds [GO:0004553]	GO:0004553; GO:0005975	Glycosyl hydrolase 17 family
A0A163D271	UPI0007BBEBEA	Serine-type endopeptidase	×	Extracellular	Soluble	Non-apoplastic	Non-effector	EKO05_001084 ST47_g6008	594			proteolysis [GO:0006508]		serine-type endopeptidase activity [GO:0004252]; proteolysis [GO:0006508]	serine-type endopeptidase activity [GO:0004252]	GO:0004252; GO:0006508	Peptidase S8 family
A0A163D3L8	UPI0007BC6E84	RNA helicase		Nucleus	Soluble	Non-apoplastic	Non-effector	EKO05_001253 ST47_g5959	1063			RNA splicing [GO:0008380]	DNA-directed RNA polymerase complex [GO:0000428]; ribonucleoprotein complex [GO:1990904]	DNA-directed RNA polymerase complex [GO:0000428]; ribonucleoprotein complex [GO:1990904]; ATP binding [GO:0005524]; hydrolase activity [GO:0016787]; nucleic acid binding [GO:0003676]; RNA helicase activity [GO:0003724]; RNA splicing [GO:0008380]	ATP binding [GO:0005524]; hydrolase activity [GO:0016787]; nucleic acid binding [GO:0003676]; RNA helicase activity [GO:0003724]	GO:0000428; GO:0003676; GO:0003724; GO:0005524; GO:0008380; GO:0016787; GO:1990904	DEAD box helicase family, DEAH subfamily, DDX15/PRP43 sub-subfamily
A0A163D4M9	UPI0007BBE457	GTP binding		Cytoplasm	Peripheral, Soluble	Non-apoplastic	Cytoplasmic effector	EKO05_0001243 ST47_g5946	374			cell division [GO:0051301]	cell cortex [GO:0005938]; septin cytoskeleton [GO:0032156]	cell cortex [GO:0005938]; septin cytoskeleton [GO:0032156]; GTP binding [GO:0005525]; cell division [GO:0051301]	GTP binding [GO:0005525]	GO:0005525; GO:0005938; GO:0032156; GO:0051301	TRAFAC class TrmE-Era-EngA-EngB-Septin-like GTPase superfamily, Septin GTPase family
A0A163GBZ3	UPI0007BBA87E	phenylalanine--tRNA ligase		Cytoplasm, Nucleus	Soluble	Non-apoplastic	Cytoplasmic effector	EKO05_0003533 EKO05_002846 ST47_g4017	593			phenylalanyl-tRNA aminoacylation [GO:0006432]	cytoplasm [GO:0005737]	cytoplasm [GO:0005737]; ATP binding [GO:0005524]; magnesium ion binding [GO:0000287]; phenylalanine-tRNA ligase activity [GO:0004826]; RNA binding [GO:0003723]; phenylalanyl-tRNA aminoacylation [GO:0006432]	ATP binding [GO:0005524]; magnesium ion binding [GO:0000287]; phenylalanine-tRNA ligase activity [GO:0004826]; RNA binding [GO:0003723]	GO:0000287; GO:0003723; GO:0004826; GO:0005524; GO:0005737; GO:0006432	Phenylalanyl-tRNA synthetase beta subunit family, Type 2 subfamily
A0A163GEV1	UPI0007BB22BA	GTP binding		Cytoplasm, Nucleus	Soluble	Non-apoplastic	Cytoplasmic effector	EKO05_0003504 EKO05_002875 ST47_g4044	367					GTP binding [GO:0005525]; GTPase activity [GO:0003924]	GTP binding [GO:0005525]; GTPase activity [GO:0003924]	GO:0003924; GO:0005525
A0A163GI66	UPI0007BC5C55	ATP-dependent RNA helicase		Nucleus	Soluble	Non-apoplastic	Cytoplasmic effector	EKO05_0010441 EKO05_009201 ST47_g3988	615	FUNCTION: ATP-dependent RNA helicase involved in 40S ribosomal subunit biogenesis. Required for the processing and cleavage of 35S pre-rRNA at sites A0, A1, and A2, leading to mature 18S rRNA. {ECO:0000256|ARBA:ARBA00024310}.; FUNCTION: RNA helicase. {ECO:0000256|RuleBase:RU365068}.		rRNA processing [GO:0006364]	nucleolus [GO:0005730]	nucleolus [GO:0005730]; ATP binding [GO:0005524]; hydrolase activity [GO:0016787]; RNA binding [GO:0003723]; RNA helicase activity [GO:0003724]; rRNA processing [GO:0006364]	ATP binding [GO:0005524]; hydrolase activity [GO:0016787]; RNA binding [GO:0003723]; RNA helicase activity [GO:0003724]	GO:0003723; GO:0003724; GO:0005524; GO:0005730; GO:0006364; GO:0016787	DEAD box helicase family, DDX18/HAS1 subfamily
A0A163D7S1	UPI0007BBB1C2	endo-polygalacturonase	×	Extracellular	Soluble	Apoplastic	Apoplastic effector	ST47_g5871	386			cell wall organization [GO:0071555]; pectin catabolic process [GO:0045490]		polygalacturonase activity [GO:0004650]; cell wall organization [GO:0071555]; pectin catabolic process [GO:0045490]	polygalacturonase activity [GO:0004650]	GO:0004650; GO:0045490; GO:0071555	Glycosyl hydrolase 28 family
A0A163D8F4	UPI0007BB52FD	Rab GDP dissociation inhibitor		Cytoplasm	Soluble	Non-apoplastic	Cytoplasmic effector	EKO05_0011191 EKO05_010406 ST47_g5888	465			protein transport [GO:0015031]; small GTPase mediated signal transduction [GO:0007264]		Rab GDP-dissociation inhibitor activity [GO:0005093]; protein transport [GO:0015031]; small GTPase mediated signal transduction [GO:0007264]	Rab GDP-dissociation inhibitor activity [GO:0005093]	GO:0005093; GO:0007264; GO:0015031	Rab GDI family
A0A163DES2	UPI0007BBA996	ATPase	×	Cell membrane, Lysosome/Vacuole	Transmembrane	Non-apoplastic	Non-effector	ST47_g5741	1563				membrane [GO:0016020]	membrane [GO:0016020]; ABC-type transporter activity [GO:0140359]; ATP binding [GO:0005524]; ATP hydrolysis activity [GO:0016887]	ABC-type transporter activity [GO:0140359]; ATP binding [GO:0005524]; ATP hydrolysis activity [GO:0016887]	GO:0005524; GO:0016020; GO:0016887; GO:0140359	ABC transporter superfamily, ABCG family, PDR (TC 3.A.1.205) subfamily
A0A163DJG1	UPI0007BB96FA	Pyruvate carboxylase		Cytoplasm	Soluble	Non-apoplastic	Non-effector	EKO05_0008206 EKO05_006876 ST47_g5826	1196	FUNCTION: Catalyzes a 2-step reaction, involving the ATP-dependent carboxylation of the covalently attached biotin in the first step and the transfer of the carboxyl group to pyruvate in the second. {ECO:0000256|PIRNR:PIRNR001594}.; FUNCTION: Pyruvate carboxylase catalyzes a 2-step reaction, involving the ATP-dependent carboxylation of the covalently attached biotin in the first step and the tran…	PATHWAY: Carbohydrate biosynthesis; gluconeogenesis. {ECO:0000256|ARBA:ARBA00004742}.	gluconeogenesis [GO:0006094]; pyruvate metabolic process [GO:0006090]	cytoplasm [GO:0005737]	cytoplasm [GO:0005737]; ATP binding [GO:0005524]; metal ion binding [GO:0046872]; pyruvate carboxylase activity [GO:0004736]; gluconeogenesis [GO:0006094]; pyruvate metabolic process [GO:0006090]	ATP binding [GO:0005524]; metal ion binding [GO:0046872]; pyruvate carboxylase activity [GO:0004736]	GO:0004736; GO:0005524; GO:0005737; GO:0006090; GO:0006094; GO:0046872
A0A163DL60	UPI0007BB5D72	Phosphomannomutase		Cytoplasm	Soluble	Non-apoplastic	Cytoplasmic effector	EKO05_0008311 ST47_g5735	272	FUNCTION: Involved in the synthesis of the GDP-mannose and dolichol-phosphate-mannose required for a number of critical mannosyl transfer reactions. {ECO:0000256|RuleBase:RU361118}.	PATHWAY: Nucleotide-sugar biosynthesis; GDP-alpha-D-mannose biosynthesis; alpha-D-mannose 1-phosphate from D-fructose 6-phosphate: step 2/2. {ECO:0000256|ARBA:ARBA00004699, ECO:0000256|RuleBase:RU361118}.	GDP-mannose biosynthetic process [GO:0009298]	cytoplasm [GO:0005737]	cytoplasm [GO:0005737]; phosphomannomutase activity [GO:0004615]; GDP-mannose biosynthetic process [GO:0009298]	phosphomannomutase activity [GO:0004615]	GO:0004615; GO:0005737; GO:0009298	Eukaryotic PMM family
A0A163DMN4	UPI0007BC3339	Serine/threonine-protein phosphatase		Cytoplasm, Nucleus	Soluble	Non-apoplastic	Cytoplasmic effector	EKO05_0004499 EKO05_003724 ST47_g5551	321					myosin phosphatase activity [GO:0017018]	myosin phosphatase activity [GO:0017018]	GO:0017018	PPP phosphatase family
A0A163DMW2	UPI0007BB2EA5	Peroxiredoxin		Cytoplasm	Soluble	Non-apoplastic	Non-effector	EKO05_0004496 EKO05_003721 ST47_g5554	218	FUNCTION: Thiol-specific peroxidase that catalyzes the reduction of hydrogen peroxide and organic hydroperoxides to water and alcohols, respectively. {ECO:0000256|PIRNR:PIRNR000239}.				peroxiredoxin activity [GO:0051920]	peroxiredoxin activity [GO:0051920]	GO:0051920	Peroxiredoxin family
A0A163DQ09	UPI0007BBE2D8	Acid phosphatase	×	Extracellular	Soluble	Non-apoplastic	Non-effector	EKO05_0004485 EKO05_003710 ST47_g5565	439					phosphatase activity [GO:0016791]	phosphatase activity [GO:0016791]	GO:0016791
A0A163DQL1	UPI0007BBB8EE	histidine--tRNA ligase		Mitochondrion	Soluble	Non-apoplastic	Non-effector	ST47_g5582	1047			histidyl-tRNA aminoacylation [GO:0006427]; spliceosomal snRNP assembly [GO:0000387]		ATP binding [GO:0005524]; histidine-tRNA ligase activity [GO:0004821]; histidyl-tRNA aminoacylation [GO:0006427]; spliceosomal snRNP assembly [GO:0000387]	ATP binding [GO:0005524]; histidine-tRNA ligase activity [GO:0004821]	GO:0000387; GO:0004821; GO:0005524; GO:0006427	Class-II aminoacyl-tRNA synthetase family
A0A163DU27	UPI0007BB3E2C	Histone H2B		Nucleus	Soluble	Non-apoplastic	Cytoplasmic effector	EKO05_0009742 EKO05_008627 ST47_g5505	138				nucleosome [GO:0000786]; nucleus [GO:0005634]	nucleosome [GO:0000786]; nucleus [GO:0005634]; DNA binding [GO:0003677]; protein heterodimerization activity [GO:0046982]; structural constituent of chromatin [GO:0030527]	DNA binding [GO:0003677]; protein heterodimerization activity [GO:0046982]; structural constituent of chromatin [GO:0030527]	GO:0000786; GO:0003677; GO:0005634; GO:0030527; GO:0046982	Histone H2B family
A0A163DU37	UPI0007BBFA17	Histone H2A		Nucleus	Soluble	Non-apoplastic	Cytoplasmic effector	EKO05_0009741 ST47_g5506	134				nucleosome [GO:0000786]; nucleus [GO:0005634]	nucleosome [GO:0000786]; nucleus [GO:0005634]; DNA binding [GO:0003677]; protein heterodimerization activity [GO:0046982]; structural constituent of chromatin [GO:0030527]	DNA binding [GO:0003677]; protein heterodimerization activity [GO:0046982]; structural constituent of chromatin [GO:0030527]	GO:0000786; GO:0003677; GO:0005634; GO:0030527; GO:0046982	Histone H2A family
A0A163DZ63	UPI0007BB2DC6	Nucleolar GTP-binding protein 2		Nucleus	Soluble	Non-apoplastic	Cytoplasmic effector	EKO05_0003973 EKO05_003229 ST47_g5459	606	FUNCTION: GTPase that associates with pre-60S ribosomal subunits in the nucleolus and is required for their nuclear export and maturation. {ECO:0000256|ARBA:ARBA00003892, ECO:0000256|RuleBase:RU364023}.			nucleolus [GO:0005730]	nucleolus [GO:0005730]; GTP binding [GO:0005525]	GTP binding [GO:0005525]	GO:0005525; GO:0005730	TRAFAC class YlqF/YawG GTPase family, NOG2 subfamily
A0A163E9S2	UPI0007BC2149	Transferase		Cytoplasm	Soluble	Non-apoplastic	Non-effector	ST47_g5246	900					glycosyltransferase activity [GO:0016757]	glycosyltransferase activity [GO:0016757]	GO:0016757
A0A163ECM4	UPI0007BBAC0F	tripeptidyl-peptidase II	×	Extracellular	Soluble	Non-apoplastic	Non-effector	EKO05_0007440 EKO05_009547 ST47_g5237	596			proteolysis [GO:0006508]	extracellular space [GO:0005615]	extracellular space [GO:0005615]; metal ion binding [GO:0046872]; serine-type endopeptidase activity [GO:0004252]; proteolysis [GO:0006508]	metal ion binding [GO:0046872]; serine-type endopeptidase activity [GO:0004252]	GO:0004252; GO:0005615; GO:0006508; GO:0046872
A0A163EF39	UPI0007BC70C1	Succinate--CoA ligase [ADP-forming] subunit alpha, mitochondrial		Mitochondrion	Peripheral, Soluble	Non-apoplastic	Non-effector	EKO05_0002820 EKO05_002109 ST47_g5168	328	FUNCTION: Succinyl-CoA synthetase functions in the citric acid cycle (TCA), coupling the hydrolysis of succinyl-CoA to the synthesis of ATP and thus represents the only step of substrate-level phosphorylation in the TCA. The alpha subunit of the enzyme binds the substrates coenzyme A and phosphate, while succinate binding and nucleotide specificity is provided by the beta subunit. {ECO:0000256|HA…	PATHWAY: Carbohydrate metabolism; tricarboxylic acid cycle; succinate from succinyl-CoA (ligase route): step 1/1. {ECO:0000256|HAMAP-Rule:MF_03222}.	tricarboxylic acid cycle [GO:0006099]	mitochondrion [GO:0005739]	mitochondrion [GO:0005739]; nucleotide binding [GO:0000166]; succinate-CoA ligase (ADP-forming) activity [GO:0004775]; tricarboxylic acid cycle [GO:0006099]	nucleotide binding [GO:0000166]; succinate-CoA ligase (ADP-forming) activity [GO:0004775]	GO:0000166; GO:0004775; GO:0005739; GO:0006099	Succinate/malate CoA ligase alpha subunit family
A0A163EN09	UPI0007BB3F7F	Nucleolar protein 56		Nucleus	Soluble	Non-apoplastic	Cytoplasmic effector	EKO05_0009797 EKO05_008679 ST47_g5069	519	FUNCTION: Required for pre-18S rRNA processing. May bind microtubules. {ECO:0000256|ARBA:ARBA00024837}.		ribosome biogenesis [GO:0042254]	box C/D RNP complex [GO:0031428]; nucleolus [GO:0005730]; small-subunit processome [GO:0032040]	box C/D RNP complex [GO:0031428]; nucleolus [GO:0005730]; small-subunit processome [GO:0032040]; snoRNA binding [GO:0030515]; ribosome biogenesis [GO:0042254]	snoRNA binding [GO:0030515]	GO:0005730; GO:0030515; GO:0031428; GO:0032040; GO:0042254	NOP5/NOP56 family
A0A163EP98	UPI0007BC48A9	Calcium ion binding		Cytoplasm	Peripheral, Soluble	Non-apoplastic	Non-effector	EKO05_0011442 EKO05_011035 ST47_g4965	427	FUNCTION: The pyruvate dehydrogenase complex catalyzes the overall conversion of pyruvate to acetyl-CoA and CO(2). {ECO:0000256|RuleBase:RU361139}.		acetyl-CoA biosynthetic process from pyruvate [GO:0006086]	intracellular membrane-bounded organelle [GO:0043231]	intracellular membrane-bounded organelle [GO:0043231]; pyruvate dehydrogenase (acetyl-transferring) activity [GO:0004739]; acetyl-CoA biosynthetic process from pyruvate [GO:0006086]	pyruvate dehydrogenase (acetyl-transferring) activity [GO:0004739]	GO:0004739; GO:0006086; GO:0043231
A0A163ES82	UPI0007BB8222	Pyruvate dehydrogenase E1 component subunit alpha		Mitochondrion	Peripheral, Soluble	Non-apoplastic	Cytoplasmic effector	EKO05_0011442 EKO05_011035 ST47_g4965	427	FUNCTION: The pyruvate dehydrogenase complex catalyzes the overall conversion of pyruvate to acetyl-CoA and CO(2). {ECO:0000256|RuleBase:RU361139}.		acetyl-CoA biosynthetic process from pyruvate [GO:0006086]	intracellular membrane-bounded organelle [GO:0043231]	intracellular membrane-bounded organelle [GO:0043231]; pyruvate dehydrogenase (acetyl-transferring) activity [GO:0004739]; acetyl-CoA biosynthetic process from pyruvate [GO:0006086]	pyruvate dehydrogenase (acetyl-transferring) activity [GO:0004739]	GO:0004739; GO:0006086; GO:0043231
A0A163ET38	UPI0007BBE0E9	tRNA binding		Cytoplasm	Soluble	Non-apoplastic	Cytoplasmic effector	ST47_g4854	461				methionyl glutamyl tRNA synthetase complex [GO:0017102]		tRNA binding [GO:0000049] tyrosine-tRNA ligase activity [GO:0004831]
A0A163EXX2	UPI0007BB49BF	Amino acid binding		Cytoplasm	Soluble	Non-apoplastic	Non-effector	ST47_g4946	1840		PATHWAY: Pyrimidine metabolism; UMP biosynthesis via de novo pathway; (S)-dihydroorotate from bicarbonate: step 1/3. {ECO:0000256|ARBA:ARBA00004812}.; PATHWAY: Pyrimidine metabolism; UMP biosynthesis via de novo pathway; (S)-dihydroorotate from bicarbonate: step 2/3. {ECO:0000256|ARBA:ARBA00004852}.	'de novo' pyrimidine nucleobase biosynthetic process [GO:0006207]; 'de novo' UMP biosynthetic process [GO:0044205]; glutamine metabolic process [GO:0006541]		amino acid binding [GO:0016597]; aspartate carbamoyltransferase activity [GO:0004070]; ATP binding [GO:0005524]; carbamoyl-phosphate synthase (glutamine-hydrolyzing) activity [GO:0004088]; metal ion binding [GO:0046872]; 'de novo' pyrimidine nucleobase biosynthetic process [GO:0006207]; 'de novo' UMP biosynthetic process [GO:0044205]; glutamine metabolic process [GO:0006541]	amino acid binding [GO:0016597]; aspartate carbamoyltransferase activity [GO:0004070]; ATP binding [GO:0005524]; carbamoyl-phosphate synthase (glutamine-hydrolyzing) activity [GO:0004088]; metal ion binding [GO:0046872]	GO:0004070; GO:0004088; GO:0005524; GO:0006207; GO:0006541; GO:0016597; GO:0044205; GO:0046872	Metallo-dependent hydrolases superfamily, DHOase family, CAD subfamily
A0A163F0Y0	UPI0007BB3994	Small ribosomal subunit protein uS2		Cytoplasm	Soluble	Non-apoplastic	Non-effector	RPS0 EKO05_0010272 ST47_g4759	301	FUNCTION: Required for the assembly and/or stability of the 40S ribosomal subunit. Required for the processing of the 20S rRNA-precursor to mature 18S rRNA in a late step of the maturation of 40S ribosomal subunits. {ECO:0000256|HAMAP-Rule:MF_03015}.		ribosomal small subunit assembly [GO:0000028]; translation [GO:0006412]	cytosolic small ribosomal subunit [GO:0022627]	cytosolic small ribosomal subunit [GO:0022627]; structural constituent of ribosome [GO:0003735]; ribosomal small subunit assembly [GO:0000028]; translation [GO:0006412]	structural constituent of ribosome [GO:0003735]	GO:0000028; GO:0003735; GO:0006412; GO:0022627	Universal ribosomal protein uS2 family
A0A163F2I1	UPI0007BC4026	isocitrate dehydrogenase (NADP(+))		Mitochondrion	Soluble	Non-apoplastic	Non-effector	ST47_g4786	518			isocitrate metabolic process [GO:0006102]; tricarboxylic acid cycle [GO:0006099]		isocitrate dehydrogenase (NADP+) activity [GO:0004450]; magnesium ion binding [GO:0000287]; NAD binding [GO:0051287]; isocitrate metabolic process [GO:0006102]; tricarboxylic acid cycle [GO:0006099]	isocitrate dehydrogenase (NADP+) activity [GO:0004450]; magnesium ion binding [GO:0000287]; NAD binding [GO:0051287]	GO:0000287; GO:0004450; GO:0006099; GO:0006102; GO:0051287	Isocitrate and isopropylmalate dehydrogenases family
A0A163FQF1	UPI0007BC12CC	Structural constituent of ribosome		Nucleus	Soluble	Non-apoplastic	Cytoplasmic effector	EKO05_0001962 EKO05_008208 ST47_g4392	151			translation [GO:0006412]	ribonucleoprotein complex [GO:1990904]; ribosome [GO:0005840]	ribonucleoprotein complex [GO:1990904]; ribosome [GO:0005840]; structural constituent of ribosome [GO:0003735]; translation [GO:0006412]	structural constituent of ribosome [GO:0003735]	GO:0003735; GO:0005840; GO:0006412; GO:1990904	Universal ribosomal protein uS15 family
A0A163FUB1	UPI0007BB72C4	glutamate synthase (NADH)		Cytoplasm	Soluble	Non-apoplastic	Non-effector	EKO05_0008651 EKO05_007308 ST47_g4275	2135		PATHWAY: Amino-acid biosynthesis; L-glutamate biosynthesis via GLT pathway; L-glutamate from 2-oxoglutarate and L-glutamine (NAD(+) route): step 1/1. {ECO:0000256|ARBA:ARBA00004944}.; PATHWAY: Energy metabolism; nitrogen metabolism. {ECO:0000256|ARBA:ARBA00004802}.; PATHWAY: Nitrogen metabolism. {ECO:0000256|ARBA:ARBA00004909}.	glutamine metabolic process [GO:0006541]; L-glutamate biosynthetic process [GO:0097054]		3 iron, 4 sulfur cluster binding [GO:0051538]; flavin adenine dinucleotide binding [GO:0050660]; FMN binding [GO:0010181]; glutamate synthase (NADH) activity [GO:0016040]; iron ion binding [GO:0005506]; glutamine metabolic process [GO:0006541]; L-glutamate biosynthetic process [GO:0097054]	3 iron, 4 sulfur cluster binding [GO:0051538]; flavin adenine dinucleotide binding [GO:0050660]; FMN binding [GO:0010181]; glutamate synthase (NADH) activity [GO:0016040]; iron ion binding [GO:0005506]	GO:0005506; GO:0006541; GO:0010181; GO:0016040; GO:0050660; GO:0051538; GO:0097054	Glutamate synthase family
A0A163G752	UPI0007BAE73F	Structural constituent of ribosome		Cytoplasm	Soluble	Non-apoplastic	Cytoplasmic effector	EKO05_0007065 EKO05_006222 ST47_g4184	254			translation [GO:0006412]	ribonucleoprotein complex [GO:1990904]; ribosome [GO:0005840]	ribonucleoprotein complex [GO:1990904]; ribosome [GO:0005840]; structural constituent of ribosome [GO:0003735]; translation [GO:0006412]	structural constituent of ribosome [GO:0003735]	GO:0003735; GO:0005840; GO:0006412; GO:1990904	Universal ribosomal protein uL2 family
A0A163GX01	UPI0007BB79E7	Intracellular protein transport		Cytoplasm, Nucleus	Soluble	Non-apoplastic	Non-effector	EKO05_0007573 ST47_g3809	1072	FUNCTION: tRNA nucleus export receptor which facilitates tRNA translocation across the nuclear pore complex. Involved in pre-tRNA splicing, probably by affecting the interaction of pre-tRNA with splicing endonuclease. {ECO:0000256|ARBA:ARBA00025147}.		protein export from nucleus [GO:0006611]; tRNA processing [GO:0008033]	nucleus [GO:0005634]	nucleus [GO:0005634]; nuclear export signal receptor activity [GO:0005049]; small GTPase binding [GO:0031267]; protein export from nucleus [GO:0006611]; tRNA processing [GO:0008033]	nuclear export signal receptor activity [GO:0005049]; small GTPase binding [GO:0031267]	GO:0005049; GO:0005634; GO:0006611; GO:0008033; GO:0031267	Exportin family
A0A163H285	UPI0007BB81ED	Glutamate dehydrogenase		Cytoplasm, Mitochondrion	Soluble	Non-apoplastic	Non-effector	EKO05_0007235 EKO05_009750 ST47_g3723	448			amino acid metabolic process [GO:0006520]		glutamate dehydrogenase (NADP+) activity [GO:0004354]; nucleotide binding [GO:0000166]; amino acid metabolic process [GO:0006520]	glutamate dehydrogenase (NADP+) activity [GO:0004354]; nucleotide binding [GO:0000166]	GO:0000166; GO:0004354; GO:0006520	Glu/Leu/Phe/Val dehydrogenases family
A0A163H812	UPI0007BBA34C	GTP binding		Lysosome/Vacuole, Golgi apparatus	Lipid anchor, Soluble	Non-apoplastic	Cytoplasmic effector	EKO05_0008490 ST47_g3684	211					GTP binding [GO:0005525]; GTPase activity [GO:0003924]	GTP binding [GO:0005525]; GTPase activity [GO:0003924]	GO:0003924; GO:0005525
A0A163HGY7	UPI0007BBE8C3	ATP-dependent DNA helicase CHL1		Nucleus	Soluble	Non-apoplastic	Non-effector	EKO05_0000591 EKO05_000590 ST47_g3515	865	FUNCTION: ATP-dependent DNA helicase important for chromosome transmission and normal cell cycle progression in G(2)/M (By similarity). May have a role in changing DNA topology to allow the loading of proteins involved in maintaining sister chromatid cohesion in the vicinity of the centromeres (By similarity). Has a specific role in chromosome segregation during meiosis II. {ECO:0000256|ARBA:ARBA…		DNA damage response [GO:0006974]; nucleobase-containing compound metabolic process [GO:0006139]	nucleus [GO:0005634]	nucleus [GO:0005634]; ATP binding [GO:0005524]; DNA binding [GO:0003677]; DNA helicase activity [GO:0003678]; hydrolase activity, acting on acid anhydrides, in phosphorus-containing anhydrides [GO:0016818]; DNA damage response [GO:0006974]; nucleobase-containing compound metabolic process [GO:0006139]	ATP binding [GO:0005524]; DNA binding [GO:0003677]; DNA helicase activity [GO:0003678]; hydrolase activity, acting on acid anhydrides, in phosphorus-containing anhydrides [GO:0016818]	GO:0003677; GO:0003678; GO:0005524; GO:0005634; GO:0006139; GO:0006974; GO:0016818	DEAD box helicase family, DEAH subfamily, DDX11/CHL1 sub-subfamily
A0A163HKJ5	UPI0007BC43AC	6-phosphogluconate dehydrogenase, decarboxylating		Cytoplasm	Soluble	Non-apoplastic	Non-effector	EKO05_0000508 EKO05_000508 ST47_g3434	492	FUNCTION: Catalyzes the oxidative decarboxylation of 6-phosphogluconate to ribulose 5-phosphate and CO(2), with concomitant reduction of NADP to NADPH. {ECO:0000256|PIRNR:PIRNR000109}.	PATHWAY: Carbohydrate degradation; pentose phosphate pathway; D-ribulose 5-phosphate from D-glucose 6-phosphate (oxidative stage): step 3/3. {ECO:0000256|ARBA:ARBA00004874, ECO:0000256|PIRNR:PIRNR000109, ECO:0000256|RuleBase:RU000485}.	D-gluconate metabolic process [GO:0019521]; pentose-phosphate shunt [GO:0006098]		NADP binding [GO:0050661]; phosphogluconate dehydrogenase (decarboxylating) activity [GO:0004616]; D-gluconate metabolic process [GO:0019521]; pentose-phosphate shunt [GO:0006098]	NADP binding [GO:0050661]; phosphogluconate dehydrogenase (decarboxylating) activity [GO:0004616]	GO:0004616; GO:0006098; GO:0019521; GO:0050661	6-phosphogluconate dehydrogenase family
A0A163HQ26	UPI0007BB9380	Structural constituent of ribosome		Cytoplasm	Soluble	Non-apoplastic	Cytoplasmic effector	EKO05_0000631 EKO05_000629 ST47_g3553	148			translation [GO:0006412]	large ribosomal subunit [GO:0015934]	large ribosomal subunit [GO:0015934]; helicase activity [GO:0004386]; structural constituent of ribosome [GO:0003735]; translation [GO:0006412]	helicase activity [GO:0004386]; structural constituent of ribosome [GO:0003735]	GO:0003735; GO:0004386; GO:0006412; GO:0015934	Universal ribosomal protein uL15 family
A0A163HQT0	UPI0007BC0480	lysine--tRNA ligase		Cytoplasm	Soluble	Non-apoplastic	Cytoplasmic effector	ST47_g3447	608			lysyl-tRNA aminoacylation [GO:0006430]	cytoplasm [GO:0005737]	cytoplasm [GO:0005737]; ATP binding [GO:0005524]; lysine-tRNA ligase activity [GO:0004824]; lysyl-tRNA aminoacylation [GO:0006430]	ATP binding [GO:0005524]; lysine-tRNA ligase activity [GO:0004824]	GO:0004824; GO:0005524; GO:0005737; GO:0006430	Class-II aminoacyl-tRNA synthetase family
A0A163HV68	UPI0007BC5750	Dipeptidyl-peptidase V	×	Extracellular	Soluble	Apoplastic	Non-effector	EKO05_0008947 EKO05_007591 ST47_g3350	724			proteolysis [GO:0006508]		serine-type peptidase activity [GO:0008236]; proteolysis [GO:0006508]	serine-type peptidase activity [GO:0008236]	GO:0006508; GO:0008236	Peptidase S9C family
A0A163I424	UPI0007BAE981	inorganic diphosphatase		Mitochondrion	Soluble	Non-apoplastic	Cytoplasmic effector	EKO05_008165 ST47_g3295	386			phosphate-containing compound metabolic process [GO:0006796]	cytoplasm [GO:0005737]	cytoplasm [GO:0005737]; inorganic diphosphate phosphatase activity [GO:0004427]; magnesium ion binding [GO:0000287]; phosphate-containing compound metabolic process [GO:0006796]	inorganic diphosphate phosphatase activity [GO:0004427]; magnesium ion binding [GO:0000287]	GO:0000287; GO:0004427; GO:0005737; GO:0006796	PPase family
A0A163IAZ7	UPI0007BBA353	Elongation factor 2		Cytoplasm, Nucleus	Soluble	Non-apoplastic	Non-effector	ST47_g3157	1598			mRNA processing [GO:0006397]; translation [GO:0006412]	nucleus [GO:0005634]	nucleus [GO:0005634]; GTP binding [GO:0005525]; GTPase activity [GO:0003924]; metal ion binding [GO:0046872]; RNA binding [GO:0003723]; mRNA processing [GO:0006397]; translation [GO:0006412]	GTP binding [GO:0005525]; GTPase activity [GO:0003924]; metal ion binding [GO:0046872]; RNA binding [GO:0003723]	GO:0003723; GO:0003924; GO:0005525; GO:0005634; GO:0006397; GO:0006412; GO:0046872
A0A163IDJ8	UPI0007BB144F	Ketol-acid reductoisomerase, mitochondrial		Mitochondrion	Peripheral, Soluble	Non-apoplastic	Cytoplasmic effector	EKO05_0006068 EKO05_004879 ST47_g3136	400		PATHWAY: Amino-acid biosynthesis; L-isoleucine biosynthesis; L-isoleucine from 2-oxobutanoate: step 2/4. {ECO:0000256|ARBA:ARBA00004885}.; PATHWAY: Amino-acid biosynthesis; L-valine biosynthesis; L-valine from pyruvate: step 2/4. {ECO:0000256|ARBA:ARBA00004864}.	isoleucine biosynthetic process [GO:0009097]; valine biosynthetic process [GO:0009099]	mitochondrion [GO:0005739]	mitochondrion [GO:0005739]; ketol-acid reductoisomerase activity [GO:0004455]; metal ion binding [GO:0046872]; isoleucine biosynthetic process [GO:0009097]; valine biosynthetic process [GO:0009099]	ketol-acid reductoisomerase activity [GO:0004455]; metal ion binding [GO:0046872]	GO:0004455; GO:0005739; GO:0009097; GO:0009099; GO:0046872	Ketol-acid reductoisomerase family
A0A163ISK2	UPI0007BC1BF1	1,3-beta-glucanosyltransferase	×	Extracellular, Cell membrane	Lipid anchor, Soluble	Apoplastic	Non-effector	EKO05_0009193 EKO05_007825 ST47_g2981	552	FUNCTION: Splits internally a 1,3-beta-glucan molecule and transfers the newly generated reducing end (the donor) to the non-reducing end of another 1,3-beta-glucan molecule (the acceptor) forming a 1,3-beta linkage, resulting in the elongation of 1,3-beta-glucan chains in the cell wall. {ECO:0000256|RuleBase:RU361209}.		cellular component organization or biogenesis [GO:0071840]; fungal-type cell wall organization or biogenesis [GO:0071852]	plasma membrane [GO:0005886]; side of membrane [GO:0098552]	plasma membrane [GO:0005886]; side of membrane [GO:0098552]; glucanosyltransferase activity [GO:0042123]; cellular component organization or biogenesis [GO:0071840]; fungal-type cell wall organization or biogenesis [GO:0071852]	glucanosyltransferase activity [GO:0042123]	GO:0005886; GO:0042123; GO:0071840; GO:0071852; GO:0098552	Glycosyl hydrolase 72 family
A0A163IT54	UPI0007BB5942	Uncharacterized protein	×	Extracellular	Lipid anchor	Apoplastic	Non-effector	EKO05_0009081 EKO05_007719 ST47_g2877	581
A0A163IVH8	UPI0007BC2576	60S ribosomal export protein NMD3		Cytoplasm, Nucleus	Soluble	Non-apoplastic	Cytoplasmic effector	EKO05_0009191 EKO05_007823 ST47_g2979	512	FUNCTION: Acts as an adapter for the XPO1/CRM1-mediated export of the 60S ribosomal subunit. {ECO:0000256|RuleBase:RU364108}.		protein transport [GO:0015031]	cytoplasm [GO:0005737]; nucleus [GO:0005634]	cytoplasm [GO:0005737]; nucleus [GO:0005634]; ribosomal large subunit binding [GO:0043023]; protein transport [GO:0015031]	ribosomal large subunit binding [GO:0043023]	GO:0005634; GO:0005737; GO:0015031; GO:0043023	NMD3 family
A0A163IVJ7	UPI0007BC2575	RNA helicase		Nucleus	Soluble	Non-apoplastic	Non-effector	EKO05_0009188 EKO05_007820 ST47_g2976	1252			mRNA processing [GO:0006397]; RNA splicing [GO:0008380]	nucleus [GO:0005634]; ribonucleoprotein complex [GO:1990904]	nucleus [GO:0005634]; ribonucleoprotein complex [GO:1990904]; ATP binding [GO:0005524]; helicase activity [GO:0004386]; hydrolase activity [GO:0016787]; nucleic acid binding [GO:0003676]; mRNA processing [GO:0006397]; RNA splicing [GO:0008380]	ATP binding [GO:0005524]; helicase activity [GO:0004386]; hydrolase activity [GO:0016787]; nucleic acid binding [GO:0003676]	GO:0003676; GO:0004386; GO:0005524; GO:0005634; GO:0006397; GO:0008380; GO:0016787; GO:1990904
A0A163IX09	UPI0007BC5735	ADP/ATP translocase		Mitochondrion	Transmembrane	Non-apoplastic	Non-effector	EKO05_0008846 EKO05_007493 ST47_g2849	316	FUNCTION: Catalyzes the exchange of ADP and ATP across the membrane. {ECO:0000256|RuleBase:RU368008}.		mitochondrial ADP transmembrane transport [GO:0140021]; mitochondrial ATP transmembrane transport [GO:1990544]	mitochondrial inner membrane [GO:0005743]	mitochondrial inner membrane [GO:0005743]; ATP:ADP antiporter activity [GO:0005471]; mitochondrial ADP transmembrane transport [GO:0140021]; mitochondrial ATP transmembrane transport [GO:1990544]	ATP:ADP antiporter activity [GO:0005471]	GO:0005471; GO:0005743; GO:0140021; GO:1990544	Mitochondrial carrier (TC 2.A.29) family
A0A163IXJ1	UPI0007BB692D	GTP binding	×	Lysosome/Vacuole	Lipid anchor	Non-apoplastic	Apoplastic/cytoplasmic effector	EKO05_007502 ST47_g2858	231					GTP binding [GO:0005525]; GTPase activity [GO:0003924]	GTP binding [GO:0005525]; GTPase activity [GO:0003924]	GO:0003924; GO:0005525
A0A163J7I9	UPI00000013B2	Histone H4		Nucleus	Soluble	Non-apoplastic	Cytoplasmic effector	hhfA EKO05_0000480 EKO05_000478 ST47_g2702	103	FUNCTION: Core component of nucleosome. Nucleosomes wrap and compact DNA into chromatin, limiting DNA accessibility to the cellular machineries which require DNA as a template. Histones thereby play a central role in transcription regulation, DNA repair, DNA replication and chromosomal stability. DNA accessibility is regulated via a complex set of post-translational modifications of histones, als…			nucleosome [GO:0000786]; nucleus [GO:0005634]	nucleosome [GO:0000786]; nucleus [GO:0005634]; DNA binding [GO:0003677]; protein heterodimerization activity [GO:0046982]; structural constituent of chromatin [GO:0030527]	DNA binding [GO:0003677]; protein heterodimerization activity [GO:0046982]; structural constituent of chromatin [GO:0030527]	GO:0000786; GO:0003677; GO:0005634; GO:0030527; GO:0046982	Histone H4 family
A0A163J9V8	UPI0007BB149E	rRNA 2'-O-methyltransferase fibrillarin		Nucleus	Soluble	Non-apoplastic	Non-effector	EKO05_0006851 EKO05_006013 ST47_g2623	327			methylation [GO:0032259]; rRNA processing [GO:0006364]		methyltransferase activity [GO:0008168]; RNA binding [GO:0003723]; methylation [GO:0032259]; rRNA processing [GO:0006364]	methyltransferase activity [GO:0008168]; RNA binding [GO:0003723]	GO:0003723; GO:0006364; GO:0008168; GO:0032259	Methyltransferase superfamily, Fibrillarin family
A0A163JAC0	UPI0007BC3747	Structural constituent of ribosome		Cytoplasm	Soluble	Non-apoplastic	Cytoplasmic effector	EKO05_0002246 ST47_g2610	392			translation [GO:0006412]	ribonucleoprotein complex [GO:1990904]; ribosome [GO:0005840]	ribonucleoprotein complex [GO:1990904]; ribosome [GO:0005840]; structural constituent of ribosome [GO:0003735]; translation [GO:0006412]	structural constituent of ribosome [GO:0003735]	GO:0003735; GO:0005840; GO:0006412; GO:1990904	Universal ribosomal protein uL3 family
A0A163JBA2	UPI0007BB7097	Tubulin alpha chain		Cytoplasm	Soluble	Non-apoplastic	Non-effector	EKO05_010522 ST47_g2515	452	FUNCTION: Tubulin is the major constituent of microtubules, a cylinder consisting of laterally associated linear protofilaments composed of alpha- and beta-tubulin heterodimers. Microtubules grow by the addition of GTP-tubulin dimers to the microtubule end, where a stabilizing cap forms. Below the cap, tubulin dimers are in GDP-bound state, owing to GTPase activity of alpha-tubulin. {ECO:0000256|…		microtubule-based process [GO:0007017]	microtubule [GO:0005874]	microtubule [GO:0005874]; GTP binding [GO:0005525]; hydrolase activity [GO:0016787]; structural constituent of cytoskeleton [GO:0005200]; microtubule-based process [GO:0007017]	GTP binding [GO:0005525]; hydrolase activity [GO:0016787]; structural constituent of cytoskeleton [GO:0005200]	GO:0005200; GO:0005525; GO:0005874; GO:0007017; GO:0016787	Tubulin family
A0A163JDE1	UPI0007BB5196	Arp2/3 complex 34 kDa subunit		Cytoplasm	Soluble	Non-apoplastic	Cytoplasmic effector	EKO05_0002233 EKO05_010608 ST47_g2595	318	FUNCTION: Functions as actin-binding component of the Arp2/3 complex which is involved in regulation of actin polymerization and together with an activating nucleation-promoting factor (NPF) mediates the formation of branched actin networks. {ECO:0000256|RuleBase:RU364015}.		actin filament polymerization [GO:0030041]; Arp2/3 complex-mediated actin nucleation [GO:0034314]	Arp2/3 protein complex [GO:0005885]; cytoplasm [GO:0005737]	Arp2/3 protein complex [GO:0005885]; cytoplasm [GO:0005737]; actin binding [GO:0003779]; actin filament polymerization [GO:0030041]; Arp2/3 complex-mediated actin nucleation [GO:0034314]	actin binding [GO:0003779]	GO:0003779; GO:0005737; GO:0005885; GO:0030041; GO:0034314	ARPC2 family
A0A163JE20	UPI0007BBBB97	Succinate dehydrogenase [ubiquinone] flavoprotein subunit, mitochondrial		Mitochondrion	Peripheral, Soluble	Non-apoplastic	Non-effector	EKO05_0002245 EKO05_010622 ST47_g2609	647	FUNCTION: Flavoprotein (FP) subunit of succinate dehydrogenase (SDH) that is involved in complex II of the mitochondrial electron transport chain and is responsible for transferring electrons from succinate to ubiquinone (coenzyme Q). {ECO:0000256|RuleBase:RU362051}.	PATHWAY: Carbohydrate metabolism; tricarboxylic acid cycle; fumarate from succinate (eukaryal route): step 1/1. {ECO:0000256|RuleBase:RU362051}.	electron transport chain [GO:0022900]; tricarboxylic acid cycle [GO:0006099]	mitochondrial inner membrane [GO:0005743]	mitochondrial inner membrane [GO:0005743]; flavin adenine dinucleotide binding [GO:0050660]; fumarate reductase (menaquinone) [GO:0102040]; succinate dehydrogenase (ubiquinone) activity [GO:0008177]; electron transport chain [GO:0022900]; tricarboxylic acid cycle [GO:0006099]	flavin adenine dinucleotide binding [GO:0050660]; fumarate reductase (menaquinone) [GO:0102040]; succinate dehydrogenase (ubiquinone) activity [GO:0008177]	GO:0005743; GO:0006099; GO:0008177; GO:0022900; GO:0050660; GO:0102040	FAD-dependent oxidoreductase 2 family, FRD/SDH subfamily
A0A163JE89	UPI0007BC4C06	Ammonium-dependent carbamoyl phosphate synthetase		Mitochondrion	Peripheral, Soluble	Non-apoplastic	Non-effector	ST47_g2500	1174			amino acid metabolic process [GO:0006520]		ATP binding [GO:0005524]; ligase activity [GO:0016874]; metal ion binding [GO:0046872]; amino acid metabolic process [GO:0006520]	ATP binding [GO:0005524]; ligase activity [GO:0016874]; metal ion binding [GO:0046872]	GO:0005524; GO:0006520; GO:0016874; GO:0046872
A0A163JHX2	UPI0007BC3812	ATP binding		Cytoplasm, Nucleus	Soluble	Non-apoplastic	Cytoplasmic effector	EKO05_0004821 EKO05_004036 ST47_g2448	463			protein catabolic process [GO:0030163]	cytoplasm [GO:0005737]; proteasome regulatory particle, base subcomplex [GO:0008540]	cytoplasm [GO:0005737]; proteasome regulatory particle, base subcomplex [GO:0008540]; ATP binding [GO:0005524]; ATP hydrolysis activity [GO:0016887]; proteasome-activating activity [GO:0036402]; protein catabolic process [GO:0030163]	ATP binding [GO:0005524]; ATP hydrolysis activity [GO:0016887]; proteasome-activating activity [GO:0036402]	GO:0005524; GO:0005737; GO:0008540; GO:0016887; GO:0030163; GO:0036402	AAA ATPase family
A0A163JII5	UPI0007BC3F21	ATP binding		Cytoplasm, Nucleus	Soluble	Non-apoplastic	Non-effector	ST47_g2492	535			protein catabolic process [GO:0030163]	cytoplasm [GO:0005737]; proteasome regulatory particle, base subcomplex [GO:0008540]	cytoplasm [GO:0005737]; proteasome regulatory particle, base subcomplex [GO:0008540]; ATP binding [GO:0005524]; ATP hydrolysis activity [GO:0016887]; proteasome-activating activity [GO:0036402]; protein catabolic process [GO:0030163]	ATP binding [GO:0005524]; ATP hydrolysis activity [GO:0016887]; proteasome-activating activity [GO:0036402]	GO:0005524; GO:0005737; GO:0008540; GO:0016887; GO:0030163; GO:0036402	AAA ATPase family
A0A163JKQ5	UPI0007BBABC0	Mannose-1-phosphate guanyltransferase		Cytoplasm	Soluble	Non-apoplastic	Non-effector	EKO05_0005903 EKO05_004725 ST47_g2439	364	FUNCTION: Involved in cell wall synthesis where it is required for glycosylation. Involved in cell cycle progression through cell-size checkpoint. {ECO:0000256|ARBA:ARBA00024813}.	PATHWAY: Nucleotide-sugar biosynthesis; GDP-alpha-D-mannose biosynthesis; GDP-alpha-D-mannose from alpha-D-mannose 1-phosphate (GTP route): step 1/1. {ECO:0000256|ARBA:ARBA00004823}.	cell cycle [GO:0007049]; GDP-mannose biosynthetic process [GO:0009298]		GTP binding [GO:0005525]; mannose-1-phosphate guanylyltransferase (GTP) activity [GO:0004475]; cell cycle [GO:0007049]; GDP-mannose biosynthetic process [GO:0009298]	GTP binding [GO:0005525]; mannose-1-phosphate guanylyltransferase (GTP) activity [GO:0004475]	GO:0004475; GO:0005525; GO:0007049; GO:0009298	Transferase hexapeptide repeat family
A0A163JME4	UPI0007BC1787	GTP binding		Lysosome/Vacuole, Golgi apparatus	Lipid anchor	Non-apoplastic	Cytoplasmic effector	EKO05_0005410 EKO05_005156 ST47_g2269	230					GTP binding [GO:0005525]; GTPase activity [GO:0003924]	GTP binding [GO:0005525]; GTPase activity [GO:0003924]	GO:0003924; GO:0005525
A0A163JPH8	UPI0007BB6B31	ATP binding		Cytoplasm, Nucleus	Soluble	Non-apoplastic	Non-effector	ST47_g2289	834					ATP binding [GO:0005524]; ATP hydrolysis activity [GO:0016887]	ATP binding [GO:0005524]; ATP hydrolysis activity [GO:0016887]	GO:0005524; GO:0016887
A0A163JQU1	UPI0007BC050E	Oxidoreductase		Cytoplasm, Nucleus	Soluble	Non-apoplastic	Cytoplasmic effector	EKO05_0005452 EKO05_005196 ST47_g2307	412			deoxyribonucleotide biosynthetic process [GO:0009263]		oxidoreductase activity [GO:0016491]; deoxyribonucleotide biosynthetic process [GO:0009263]	oxidoreductase activity [GO:0016491]	GO:0009263; GO:0016491	Ribonucleoside diphosphate reductase small chain family
A0A163JRV8	UPI0007BBF288	Metal ion transmembrane transporter		Cell membrane	Transmembrane	Non-apoplastic	Non-effector	ST47_g2388	1673			magnesium ion transport [GO:0015693]; proteolysis [GO:0006508]	membrane [GO:0016020]	membrane [GO:0016020]; aspartic-type endopeptidase activity [GO:0004190]; metal ion transmembrane transporter activity [GO:0046873]; magnesium ion transport [GO:0015693]; proteolysis [GO:0006508]	aspartic-type endopeptidase activity [GO:0004190]; metal ion transmembrane transporter activity [GO:0046873]	GO:0004190; GO:0006508; GO:0015693; GO:0016020; GO:0046873	Peptidase A1 family
A0A163JVL0	UPI0007BADDD3	aldehyde dehydrogenase (NAD(+))		Cytoplasm	Soluble	Non-apoplastic	Non-effector	ST47_g2311	445					oxidoreductase activity, acting on the aldehyde or oxo group of donors, NAD or NADP as acceptor [GO:0016620]	oxidoreductase activity, acting on the aldehyde or oxo group of donors, NAD or NADP as acceptor [GO:0016620]	GO:0016620
A0A163K3M4	UPI0007BB2AB5	RNA helicase		Cytoplasm, Nucleus	Soluble	Non-apoplastic	Non-effector	EKO05_0010115 EKO05_008982 ST47_g2104	399					ATP binding [GO:0005524]; hydrolase activity [GO:0016787]; nucleic acid binding [GO:0003676]; RNA helicase activity [GO:0003724]	ATP binding [GO:0005524]; hydrolase activity [GO:0016787]; nucleic acid binding [GO:0003676]; RNA helicase activity [GO:0003724]	GO:0003676; GO:0003724; GO:0005524; GO:0016787	DEAD box helicase family
A0A163KJ02	UPI0007BB5D4C	Acetolactate synthase		Mitochondrion	Peripheral, Soluble	Non-apoplastic	Non-effector	EKO05_0004946 EKO05_004156 ST47_g1860	695		PATHWAY: Amino-acid biosynthesis; L-isoleucine biosynthesis; L-isoleucine from 2-oxobutanoate: step 1/4. {ECO:0000256|ARBA:ARBA00004974, ECO:0000256|RuleBase:RU003591}.; PATHWAY: Amino-acid biosynthesis; L-valine biosynthesis; L-valine from pyruvate: step 1/4. {ECO:0000256|ARBA:ARBA00005025, ECO:0000256|RuleBase:RU003591}.	isoleucine biosynthetic process [GO:0009097]; valine biosynthetic process [GO:0009099]		acetolactate synthase activity [GO:0003984]; flavin adenine dinucleotide binding [GO:0050660]; magnesium ion binding [GO:0000287]; pyruvate decarboxylase activity [GO:0004737]; thiamine pyrophosphate binding [GO:0030976]; isoleucine biosynthetic process [GO:0009097]; valine biosynthetic process [GO:0009099]	acetolactate synthase activity [GO:0003984]; flavin adenine dinucleotide binding [GO:0050660]; magnesium ion binding [GO:0000287]; pyruvate decarboxylase activity [GO:0004737]; thiamine pyrophosphate binding [GO:0030976]	GO:0000287; GO:0003984; GO:0004737; GO:0009097; GO:0009099; GO:0030976; GO:0050660	TPP enzyme family
A0A163KMP2	UPI0007BBFC69	Elongator complex protein 3		Cytoplasm, Nucleus, Mitochondrion	Soluble	Non-apoplastic	Non-effector	EKO05_0002885 EKO05_002170 ST47_g1747	578	FUNCTION: Catalytic tRNA acetyltransferase subunit of the elongator complex, which is required for multiple tRNA modifications, including mcm5U (5-methoxycarbonylmethyl uridine), mcm5s2U (5-methoxycarbonylmethyl-2-thiouridine), and ncm5U (5-carbamoylmethyl uridine). In the elongator complex, acts as a tRNA uridine(34) acetyltransferase by mediating formation of carboxymethyluridine in the wobble …	PATHWAY: tRNA modification; 5-methoxycarbonylmethyl-2-thiouridine-tRNA biosynthesis. {ECO:0000256|ARBA:ARBA00005043}.	tRNA processing [GO:0008033]		4 iron, 4 sulfur cluster binding [GO:0051539]; acyltransferase activity, transferring groups other than amino-acyl groups [GO:0016747]; metal ion binding [GO:0046872]; tRNA binding [GO:0000049]; tRNA processing [GO:0008033]	4 iron, 4 sulfur cluster binding [GO:0051539]; acyltransferase activity, transferring groups other than amino-acyl groups [GO:0016747]; metal ion binding [GO:0046872]; tRNA binding [GO:0000049]	GO:0000049; GO:0008033; GO:0016747; GO:0046872; GO:0051539	ELP3 family
A0A163KNY4	UPI0007BC4996	GMP synthase [glutamine-hydrolyzing]		Cytoplasm, Nucleus	Soluble	Non-apoplastic	Cytoplasmic effector	ST47_g1723	501		PATHWAY: Purine metabolism; GMP biosynthesis; GMP from XMP (L-Gln route): step 1/1. {ECO:0000256|ARBA:ARBA00005153}.	glutamine metabolic process [GO:0006541]		ATP binding [GO:0005524]; GMP synthase activity [GO:0003921]; glutamine metabolic process [GO:0006541]	ATP binding [GO:0005524]; GMP synthase activity [GO:0003921]	GO:0003921; GO:0005524; GO:0006541
A0A163KSG5	UPI0007BBD27A	NAD binding		Mitochondrion	Soluble	Non-apoplastic	Non-effector	ST47_g1638	472					NAD binding [GO:0051287]; oxidoreductase activity, acting on NAD(P)H [GO:0016651]; quinone binding [GO:0048038]	NAD binding [GO:0051287]; oxidoreductase activity, acting on NAD(P)H [GO:0016651]; quinone binding [GO:0048038]	GO:0016651; GO:0048038; GO:0051287	Complex I 49 kDa subunit family
A0A163L5Q8	UPI0004A92A0D	HTH tetR-type domain-containing protein		Cytoplasm	Soluble	Non-apoplastic	Cytoplasmic effector	ST47_g1212	180					DNA binding [GO:0003677]	DNA binding [GO:0003677]	GO:0003677
A0A163LA25	UPI0007BC5CE1	Dihydrolipoyl dehydrogenase		Cytoplasm, Nucleus	Soluble	Non-apoplastic	Non-effector	ST47_g1327	2312		PATHWAY: Carbohydrate metabolism; tricarboxylic acid cycle; succinyl-CoA from 2-oxoglutarate (dehydrogenase route): step 1/1. {ECO:0000256|ARBA:ARBA00004813}.	carbohydrate derivative metabolic process [GO:1901135]; purine nucleotide metabolic process [GO:0006163]; tricarboxylic acid cycle [GO:0006099]		dihydrolipoyl dehydrogenase activity [GO:0004148]; dihydrolipoyllysine-residue succinyltransferase activity [GO:0004149]; flavin adenine dinucleotide binding [GO:0050660]; oxoglutarate dehydrogenase (succinyl-transferring) activity [GO:0004591]; carbohydrate derivative metabolic process [GO:1901135]; purine nucleotide metabolic process [GO:0006163]; tricarboxylic acid cycle [GO:0006099]	dihydrolipoyl dehydrogenase activity [GO:0004148]; dihydrolipoyllysine-residue succinyltransferase activity [GO:0004149]; flavin adenine dinucleotide binding [GO:0050660]; oxoglutarate dehydrogenase (succinyl-transferring) activity [GO:0004591]	GO:0004148; GO:0004149; GO:0004591; GO:0006099; GO:0006163; GO:0050660; GO:1901135	2-oxoacid dehydrogenase family; Class-I pyridine nucleotide-disulfide oxidoreductase family
A0A163LFW3	UPI0007BC19CF	Chorismate synthase		Cytoplasm	Soluble	Non-apoplastic	Non-effector	EKO05_008258 ST47_g1083	408		PATHWAY: Metabolic intermediate biosynthesis; chorismate biosynthesis; chorismate from D-erythrose 4-phosphate and phosphoenolpyruvate: step 7/7. {ECO:0000256|ARBA:ARBA00005044, ECO:0000256|RuleBase:RU000605}.	amino acid biosynthetic process [GO:0008652]; aromatic amino acid family biosynthetic process [GO:0009073]; chorismate biosynthetic process [GO:0009423]		chorismate synthase activity [GO:0004107]; amino acid biosynthetic process [GO:0008652]; aromatic amino acid family biosynthetic process [GO:0009073]; chorismate biosynthetic process [GO:0009423]	chorismate synthase activity [GO:0004107]	GO:0004107; GO:0008652; GO:0009073; GO:0009423	Chorismate synthase family
A0A163LG95	UPI0007BB0B48	U5 snRNA binding		Cytoplasm	Soluble	Non-apoplastic	Non-effector	ST47_g1072	2465			mRNA splicing, via spliceosome [GO:0000398]	spliceosomal complex [GO:0005681]	spliceosomal complex [GO:0005681]; metallopeptidase activity [GO:0008237]; U5 snRNA binding [GO:0030623]; U6 snRNA binding [GO:0017070]; mRNA splicing, via spliceosome [GO:0000398]	metallopeptidase activity [GO:0008237]; U5 snRNA binding [GO:0030623]; U6 snRNA binding [GO:0017070]	GO:0000398; GO:0005681; GO:0008237; GO:0017070; GO:0030623
A0A163LM02	UPI0007BBDE8E	Isocitrate lyase		Cytoplasm	Soluble	Non-apoplastic	Cytoplasmic effector	EKO05_0010308 EKO05_009333 ST47_g941	537			carboxylic acid metabolic process [GO:0019752]		isocitrate lyase activity [GO:0004451]; metal ion binding [GO:0046872]; methylisocitrate lyase activity [GO:0046421]; carboxylic acid metabolic process [GO:0019752]	isocitrate lyase activity [GO:0004451]; metal ion binding [GO:0046872]; methylisocitrate lyase activity [GO:0046421]	GO:0004451; GO:0019752; GO:0046421; GO:0046872	Isocitrate lyase/PEP mutase superfamily, Isocitrate lyase family
A0A163LNG4	UPI0007BC40DF	DNA helicase		Endoplasmic reticulum	Transmembrane	Non-apoplastic	Non-effector	ST47_g918	1331			carbohydrate metabolic process [GO:0005975]; cell wall organization [GO:0071555]; DNA duplex unwinding [GO:0032508]; DNA replication initiation [GO:0006270]; nuclear DNA replication [GO:0033260]; regulation of DNA-templated DNA replication initiation [GO:0030174]	DNA replication preinitiation complex [GO:0031261]; MCM complex [GO:0042555]; nuclear pre-replicative complex [GO:0005656]; nuclear replication fork [GO:0043596]	DNA replication preinitiation complex [GO:0031261]; MCM complex [GO:0042555]; nuclear pre-replicative complex [GO:0005656]; nuclear replication fork [GO:0043596]; ATP binding [GO:0005524]; dioxygenase activity [GO:0051213]; DNA replication origin binding [GO:0003688]; helicase activity [GO:0004386]; iron ion binding [GO:0005506]; L-ascorbic acid binding [GO:0031418]; oxidoreductase activity, acti…	ATP binding [GO:0005524]; dioxygenase activity [GO:0051213]; DNA replication origin binding [GO:0003688]; helicase activity [GO:0004386]; iron ion binding [GO:0005506]; L-ascorbic acid binding [GO:0031418]; oxidoreductase activity, acting on paired donors, with incorporation or reduction of molecular oxygen [GO:0016705]; polygalacturonase activity [GO:0004650]	GO:0003688; GO:0004386; GO:0004650; GO:0005506; GO:0005524; GO:0005656; GO:0005975; GO:0006270; GO:0016705; GO:0030174; GO:0031261; GO:0031418; GO:0032508; GO:0033260; GO:0042555; GO:0043596; GO:0051213; GO:0071555	MCM family; Glycosyl hydrolase 28 family
A0A163LST0	UPI0007BC5FB3	Translation initiation factor		Cytoplasm, Nucleus	Soluble	Non-apoplastic	Cytoplasmic effector	EKO05_0000860 EKO05_000862 ST47_g777	314					RNA binding [GO:0003723]; translation initiation factor activity [GO:0003743]	RNA binding [GO:0003723]; translation initiation factor activity [GO:0003743]	GO:0003723; GO:0003743	EIF-2-alpha family
A0A163LVJ9	UPI0007BB7D61	Nutrient reservoir	×	Extracellular	Soluble	Apoplastic	Non-effector	EKO05_0005839 EKO05_004658 ST47_g695	498			oxalate metabolic process [GO:0033609]		metal ion binding [GO:0046872]; oxalate metabolic process [GO:0033609]	metal ion binding [GO:0046872]	GO:0033609; GO:0046872
A0A163LZU6	UPI0007BC67C9	T-complex protein 1 subunit epsilon		Cytoplasm	Soluble	Non-apoplastic	Cytoplasmic effector	ST47_g586	536				chaperonin-containing T-complex [GO:0005832]	chaperonin-containing T-complex [GO:0005832]; ATP binding [GO:0005524]; ATP hydrolysis activity [GO:0016887]; ATP-dependent protein folding chaperone [GO:0140662]; unfolded protein binding [GO:0051082]	ATP binding [GO:0005524]; ATP hydrolysis activity [GO:0016887]; ATP-dependent protein folding chaperone [GO:0140662]; unfolded protein binding [GO:0051082]	GO:0005524; GO:0005832; GO:0016887; GO:0051082; GO:0140662	TCP-1 chaperonin family
A0A163M0D1	UPI0007BC6CEE	H/ACA ribonucleoprotein complex subunit CBF5		Nucleus	Soluble	Non-apoplastic	Cytoplasmic effector	ST47_g576	483			pseudouridine synthesis [GO:0001522]; ribosome biogenesis [GO:0042254]; RNA processing [GO:0006396]	ribonucleoprotein complex [GO:1990904]	ribonucleoprotein complex [GO:1990904]; pseudouridine synthase activity [GO:0009982]; RNA binding [GO:0003723]; pseudouridine synthesis [GO:0001522]; ribosome biogenesis [GO:0042254]; RNA processing [GO:0006396]	pseudouridine synthase activity [GO:0009982]; RNA binding [GO:0003723]	GO:0001522; GO:0003723; GO:0006396; GO:0009982; GO:0042254; GO:1990904	Pseudouridine synthase TruB family
A0A163M2V2	UPI0007BB23BC	ATP binding		Nucleus	Soluble	Non-apoplastic	Non-effector	EKO05_0005176 EKO05_004388 ST47_g494	524			rRNA processing [GO:0006364]		ATP binding [GO:0005524]; hydrolase activity [GO:0016787]; nucleic acid binding [GO:0003676]; RNA helicase activity [GO:0003724]; rRNA processing [GO:0006364]	ATP binding [GO:0005524]; hydrolase activity [GO:0016787]; nucleic acid binding [GO:0003676]; RNA helicase activity [GO:0003724]	GO:0003676; GO:0003724; GO:0005524; GO:0006364; GO:0016787	DEAD box helicase family, DDX47/RRP3 subfamily
A0A163M3J6	UPI0007BB3489	Uncharacterized protein		Cytoplasm	Soluble	Non-apoplastic	Non-effector	EKO05_0005161 EKO05_004373 ST47_g509	687			Golgi to plasma membrane transport [GO:0006893]	exomer complex [GO:0034044]	exomer complex [GO:0034044]; Golgi to plasma membrane transport [GO:0006893]		GO:0006893; GO:0034044
A0A163M692	UPI0007BB79E4	Adenosylhomocysteinase		Cytoplasm	Soluble	Non-apoplastic	Non-effector	EKO05_0001606 EKO05_001600 ST47_g411	449		PATHWAY: Amino-acid biosynthesis; L-homocysteine biosynthesis; L-homocysteine from S-adenosyl-L-homocysteine: step 1/1. {ECO:0000256|RuleBase:RU000548}.	one-carbon metabolic process [GO:0006730]		hydrolase activity [GO:0016787]; one-carbon metabolic process [GO:0006730]	hydrolase activity [GO:0016787]	GO:0006730; GO:0016787	Adenosylhomocysteinase family
A0A163MAW9	UPI0007BB6EB0	ATP binding		Cytoplasm	Soluble	Non-apoplastic	Non-effector	EKO05_0005666 EKO05_004489 ST47_g298	645					ATP binding [GO:0005524]; ATP-dependent protein folding chaperone [GO:0140662]	ATP binding [GO:0005524]; ATP-dependent protein folding chaperone [GO:0140662]	GO:0005524; GO:0140662	Heat shock protein 70 family
A0A163MDL1	UPI0007BBE63E	Hydrolase	×	Extracellular	Soluble	Apoplastic	Non-effector	EKO05_0000019 EKO05_000019 ST47_g238	683			nucleotide catabolic process [GO:0009166]		hydrolase activity [GO:0016787]; nucleotide catabolic process [GO:0009166]	hydrolase activity [GO:0016787]	GO:0009166; GO:0016787
A0A163MGV8	UPI0007BC0CD7	Serine/threonine-protein phosphatase		Mitochondrion	Transmembrane	Non-apoplastic	Non-effector	ST47_g166	1182			calcineurin-mediated signaling [GO:0097720]		calmodulin binding [GO:0005516]; calmodulin-dependent protein phosphatase activity [GO:0033192]; myosin phosphatase activity [GO:0017018]; calcineurin-mediated signaling [GO:0097720]	calmodulin binding [GO:0005516]; calmodulin-dependent protein phosphatase activity [GO:0033192]; myosin phosphatase activity [GO:0017018]	GO:0005516; GO:0017018; GO:0033192; GO:0097720	PPP phosphatase family, PP-2B subfamily
A0A163MHL3	UPI0007BC4AE5	Proteasome subunit alpha type		Cytoplasm, Nucleus	Soluble	Non-apoplastic	Cytoplasmic effector	EKO05_0009887 EKO05_008770 ST47_g130	270			ubiquitin-dependent protein catabolic process [GO:0006511]	cytoplasm [GO:0005737]; nucleus [GO:0005634]; proteasome core complex, alpha-subunit complex [GO:0019773]	cytoplasm [GO:0005737]; nucleus [GO:0005634]; proteasome core complex, alpha-subunit complex [GO:0019773]; ubiquitin-dependent protein catabolic process [GO:0006511]		GO:0005634; GO:0005737; GO:0006511; GO:0019773	Peptidase T1A family
A0A163MIG1	UPI0007BC04BB	Uncharacterized protein	×	Extracellular	Soluble	Apoplastic	Apoplastic effector	EKO05_0000877 EKO05_000878 ST47_g125	216
A0A6B7PJC5	UPI001316E9E1	Elongation factor 1-alpha		Cytoplasm	Soluble	Non-apoplastic	Cytoplasmic/apoplastic effector	TEF alpha	305					GTP binding [GO:0005525]; GTPase activity [GO:0003924]; translation elongation factor activity [GO:0003746]	GTP binding [GO:0005525]; GTPase activity [GO:0003924]; translation elongation factor activity [GO:0003746]	GO:0003746; GO:0003924; GO:0005525	TRAFAC class translation factor GTPase superfamily, Classic translation factor GTPase family, EF-Tu/EF-1A subfamily
A0A6B7PJI6	UPI0013190F85	Elongation factor 1-alpha		Cytoplasm	Soluble	Non-apoplastic	Cytoplasmic effector	TEF alpha	329					GTP binding [GO:0005525]; GTPase activity [GO:0003924]; translation elongation factor activity [GO:0003746]	GTP binding [GO:0005525]; GTPase activity [GO:0003924]; translation elongation factor activity [GO:0003746]	GO:0003746; GO:0003924; GO:0005525	TRAFAC class translation factor GTPase superfamily, Classic translation factor GTPase family, EF-Tu/EF-1A subfamily
A0A6G7NSV0	UPI00140F4999	Tubulin beta chain		Cytoplasm	Soluble	Non-apoplastic	Non-effector		246	FUNCTION: Tubulin is the major constituent of microtubules, a cylinder consisting of laterally associated linear protofilaments composed of alpha- and beta-tubulin heterodimers. Microtubules grow by the addition of GTP-tubulin dimers to the microtubule end, where a stabilizing cap forms. Below the cap, tubulin dimers are in GDP-bound state, owing to GTPase activity of alpha-tubulin. {ECO:0000256|…		microtubule-based process [GO:0007017]	microtubule [GO:0005874]	microtubule [GO:0005874]; GTP binding [GO:0005525]; GTPase activity [GO:0003924]; structural constituent of cytoskeleton [GO:0005200]; microtubule-based process [GO:0007017]	GTP binding [GO:0005525]; GTPase activity [GO:0003924]; structural constituent of cytoskeleton [GO:0005200]	GO:0003924; GO:0005200; GO:0005525; GO:0005874; GO:0007017	Tubulin family
A0A8H7JEE0	UPI001900D331	RNA helicase		nucleus	Soluble	Non-apoplastic	Non-effector	EKO05_011205	1151			RNA catabolic process [GO:0006401]		ATP binding [GO:0005524]; hydrolase activity [GO:0016787]; RNA binding [GO:0003723]; RNA helicase activity [GO:0003724]; RNA catabolic process [GO:0006401]	ATP binding [GO:0005524]; hydrolase activity [GO:0016787]; RNA binding [GO:0003723]; RNA helicase activity [GO:0003724]	GO:0003723; GO:0003724; GO:0005524; GO:0006401; GO:0016787	Helicase family, SKI2 subfamily
A0A8H7JER7	UPI001900FB1D	Uncharacterized protein		Cytoplasm, Nucleus	Soluble	Non-apoplastic	Non-effector	ST47_g5315	610
A0A8H7JGB3	UPI001900E654	uncharacterized protein		Mitochondrion	Soluble	Non-apoplastic	Non-effector	EKO05_0002272 EKO05_010647	479								Complex I 49 kDa subunit family
A0A8H7JGH2	UPI0018FFC11E	uncharacterized protein		Cytoplasm	Soluble	Non-apoplastic	Cytoplasmic effector	EKO05_010623	399								Universal ribosomal protein uL3 family
A0A8H7JGR1	UPI001900F4CA	Endo-polygalacturonase	×	Extracellular	Soluble	Apoplastic	Apoplastic effector	EKO05_0011208 EKO05_010424	389			cell wall organization [GO:0071555]; pectin catabolic process [GO:0045490]		polygalacturonase activity [GO:0004650]; cell wall organization [GO:0071555]; pectin catabolic process [GO:0045490]	polygalacturonase activity [GO:0004650]	GO:0004650; GO:0045490; GO:0071555	Glycosyl hydrolase 28 family
A0A8H7JGY9	UPI0018FFFD89	Endopeptidase La		Mitochondrion	Soluble	Non-apoplastic	Non-effector	PIM1 EKO05_0010894 EKO05_010120	1087	FUNCTION: ATP-dependent serine protease that mediates the selective degradation of misfolded, unassembled or oxidatively damaged polypeptides as well as certain short-lived regulatory proteins in the mitochondrial matrix. May also have a chaperone function in the assembly of inner membrane protein complexes. Participates in the regulation of mitochondrial gene expression and in the maintenance of…		cellular response to oxidative stress [GO:0034599]; chaperone-mediated protein complex assembly [GO:0051131]; oxidation-dependent protein catabolic process [GO:0070407]; protein quality control for misfolded or incompletely synthesized proteins [GO:0006515]	mitochondrial matrix [GO:0005759]	mitochondrial matrix [GO:0005759]; ATP binding [GO:0005524]; ATP hydrolysis activity [GO:0016887]; ATP-dependent peptidase activity [GO:0004176]; sequence-specific DNA binding [GO:0043565]; serine-type endopeptidase activity [GO:0004252]; cellular response to oxidative stress [GO:0034599]; chaperone-mediated protein complex assembly [GO:0051131]; oxidation-dependent protein catabolic process [GO:…	ATP binding [GO:0005524]; ATP hydrolysis activity [GO:0016887]; ATP-dependent peptidase activity [GO:0004176]; sequence-specific DNA binding [GO:0043565]; serine-type endopeptidase activity [GO:0004252]	GO:0004176; GO:0004252; GO:0005524; GO:0005759; GO:0006515; GO:0016887; GO:0034599; GO:0043565; GO:0051131; GO:0070407	Peptidase S16 family
A0A8H7JH83	UPI0018FF860C	Sarcosine oxidase	×	Extracellular	Soluble	Non-apoplastic	Non-effector	EKO05_0010736 EKO05_009963	542					oxidoreductase activity [GO:0016491]	oxidoreductase activity [GO:0016491]	GO:0016491	Flavin monoamine oxidase family
A0A8H7JHF9	UPI0018FFDD20	uncharacterized protein		Cytoplasm, Nucleus	Soluble	Non-apoplastic	Non-effector	EKO05_009422	1079								Exportin family
A0A8H7JII8	UPI00190018FA	structural constituent of ribosome		Cytoplasm	Soluble	Non-apoplastic	Non-effector	RPS0 EKO05_009373	458	FUNCTION: Required for the assembly and/or stability of the 40S ribosomal subunit. Required for the processing of the 20S rRNA-precursor to mature 18S rRNA in a late step of the maturation of 40S ribosomal subunits. {ECO:0000256|HAMAP-Rule:MF_03015}.		ribosomal small subunit assembly [GO:0000028]; translation [GO:0006412]	cytosolic small ribosomal subunit [GO:0022627]	cytosolic small ribosomal subunit [GO:0022627]; structural constituent of ribosome [GO:0003735]; ribosomal small subunit assembly [GO:0000028]; translation [GO:0006412]	structural constituent of ribosome [GO:0003735]	GO:0000028; GO:0003735; GO:0006412; GO:0022627	Universal ribosomal protein uS2 family
A0A8H7JJ36	UPI0018FF2F65	Isocitrate dehydrogenase [NADP]		Mitochondrion	Soluble	Non-apoplastic	Non-effector	EKO05_0010299 EKO05_009344	509			isocitrate metabolic process [GO:0006102]; tricarboxylic acid cycle [GO:0006099]		isocitrate dehydrogenase (NADP+) activity [GO:0004450]; magnesium ion binding [GO:0000287]; NAD binding [GO:0051287]; isocitrate metabolic process [GO:0006102]; tricarboxylic acid cycle [GO:0006099]	isocitrate dehydrogenase (NADP+) activity [GO:0004450]; magnesium ion binding [GO:0000287]; NAD binding [GO:0051287]	GO:0000287; GO:0004450; GO:0006099; GO:0006102; GO:0051287	Isocitrate and isopropylmalate dehydrogenases family
A0A8H7JJA1	UPI001900637E	ATP-binding cassette transporter snq2		Cell membrane, Lysosome/Vacuole	transmembrane	Non-apoplastic	Non-effector	EKO05_0009995 EKO05_008871	1496				membrane [GO:0016020]	membrane [GO:0016020]; ABC-type transporter activity [GO:0140359]; ATP binding [GO:0005524]; ATP hydrolysis activity [GO:0016887]	ABC-type transporter activity [GO:0140359]; ATP binding [GO:0005524]; ATP hydrolysis activity [GO:0016887]	GO:0005524; GO:0016020; GO:0016887; GO:0140359	ABC transporter superfamily, ABCG family, PDR (TC 3.A.1.205) subfamily
A0A8H7JLY9	UPI0019029887	G4 quadruplex nucleic acid binding protein		Mitochondrion	Soluble	Non-apoplastic	Cytoplasmic effector	ST47_g4854	461				methionyl glutamyl tRNA synthetase complex [GO:0017102]		tRNA binding [GO:0000049] tyrosine-tRNA ligase activity [GO:0004831]
A0A8H7JNJ7	UPI0018FFBFD4	60S ribosomal protein L11		nucleus	Soluble	Non-apoplastic	Cytoplasmic effector	EKO05_006932	173	FUNCTION: Component of the ribosome, a large ribonucleoprotein complex responsible for the synthesis of proteins in the cell. The small ribosomal subunit (SSU) binds messenger RNAs (mRNAs) and translates the encoded message by selecting cognate aminoacyl-transfer RNA (tRNA) molecules. The large subunit (LSU) contains the ribosomal catalytic site termed the peptidyl transferase center (PTC), which…		translation [GO:0006412]	ribonucleoprotein complex [GO:1990904]; ribosome [GO:0005840]	ribonucleoprotein complex [GO:1990904]; ribosome [GO:0005840]; structural constituent of ribosome [GO:0003735]; translation [GO:0006412]	structural constituent of ribosome [GO:0003735]	GO:0003735; GO:0005840; GO:0006412; GO:1990904	Universal ribosomal protein uL5 family
A0A8H7JNL1	UPI001901D53D	Phosphomannomutase		Cytoplasm	Soluble	Non-apoplastic	Cytoplasmic effector	EKO05_006974	309	FUNCTION: Involved in the synthesis of the GDP-mannose and dolichol-phosphate-mannose required for a number of critical mannosyl transfer reactions. {ECO:0000256|RuleBase:RU361118}.	PATHWAY: Nucleotide-sugar biosynthesis; GDP-alpha-D-mannose biosynthesis; alpha-D-mannose 1-phosphate from D-fructose 6-phosphate: step 2/2. {ECO:0000256|ARBA:ARBA00004699, ECO:0000256|RuleBase:RU361118}.	GDP-mannose biosynthetic process [GO:0009298]	cytoplasm [GO:0005737]	cytoplasm [GO:0005737]; phosphomannomutase activity [GO:0004615]; GDP-mannose biosynthetic process [GO:0009298]	phosphomannomutase activity [GO:0004615]	GO:0004615; GO:0005737; GO:0009298	Eukaryotic PMM family
A0A8H7JNU9	UPI0018FFDCC8	ATP-binding cassette transporter snq2	×	Cell membrane, Lysosome/Vacuole	transmembrane	Non-apoplastic	Non-effector	EKO05_0008305 EKO05_006968	1563				membrane [GO:0016020]	membrane [GO:0016020]; ABC-type transporter activity [GO:0140359]; ATP binding [GO:0005524]; ATP hydrolysis activity [GO:0016887]	ABC-type transporter activity [GO:0140359]; ATP binding [GO:0005524]; ATP hydrolysis activity [GO:0016887]	GO:0005524; GO:0016020; GO:0016887; GO:0140359	ABC transporter superfamily, ABCG family, PDR (TC 3.A.1.205) subfamily
A0A8H7JQZ3	UPI0019021B7A	Succinate dehydrogenase (quinone)		Mitochondrion	Peripheral, Soluble	Non-apoplastic	Non-effector	EKO05_005676	641	FUNCTION: Flavoprotein (FP) subunit of succinate dehydrogenase (SDH) that is involved in complex II of the mitochondrial electron transport chain and is responsible for transferring electrons from succinate to ubiquinone (coenzyme Q). {ECO:0000256|RuleBase:RU362051}.	PATHWAY: Carbohydrate metabolism; tricarboxylic acid cycle; fumarate from succinate (eukaryal route): step 1/1. {ECO:0000256|RuleBase:RU362051}.	electron transport chain [GO:0022900]; tricarboxylic acid cycle [GO:0006099]	mitochondrial inner membrane [GO:0005743]	mitochondrial inner membrane [GO:0005743]; flavin adenine dinucleotide binding [GO:0050660]; oxidoreductase activity, acting on the CH-CH group of donors [GO:0016627]; electron transport chain [GO:0022900]; tricarboxylic acid cycle [GO:0006099]	flavin adenine dinucleotide binding [GO:0050660]; oxidoreductase activity, acting on the CH-CH group of donors [GO:0016627]	GO:0005743; GO:0006099; GO:0016627; GO:0022900; GO:0050660	FAD-dependent oxidoreductase 2 family, FRD/SDH subfamily
A0A8H7JR42	UPI0018FF2F7F	RNA helicase		Cytoplasm, Nucleus	Soluble	Non-apoplastic	Cytoplasmic effector	EKO05_005610	367					ATP binding [GO:0005524]; hydrolase activity [GO:0016787]; nucleic acid binding [GO:0003676]	ATP binding [GO:0005524]; hydrolase activity [GO:0016787]; nucleic acid binding [GO:0003676]	GO:0003676; GO:0005524; GO:0016787
A0A8H7JRN5	UPI001901DEAC	60S ribosomal protein L15		Cytoplasm	Peripheral, Soluble	Non-apoplastic	Cytoplasmic effector	EKO05_004482	229			translation [GO:0006412]	ribonucleoprotein complex [GO:1990904]; ribosome [GO:0005840]	ribonucleoprotein complex [GO:1990904]; ribosome [GO:0005840]; structural constituent of ribosome [GO:0003735]; translation [GO:0006412]	structural constituent of ribosome [GO:0003735]	GO:0003735; GO:0005840; GO:0006412; GO:1990904	Eukaryotic ribosomal protein eL15 family
A0A8H7JS22	UPI00190281CF	uncharacterized protein	×	Extracellular	Soluble	Apoplastic	Non-effector	EKO05_0005543 EKO05_005286	451								Peptidase A1 family
A0A8H7JT40	UPI001902383B	26S protease regulatory subunit 8		Cytoplasm, Nucleus	Soluble	Non-apoplastic	Non-effector	EKO05_0004772 EKO05_003988	538			protein catabolic process [GO:0030163]; proteolysis [GO:0006508]	cytoplasm [GO:0005737]; proteasome regulatory particle, base subcomplex [GO:0008540]	cytoplasm [GO:0005737]; proteasome regulatory particle, base subcomplex [GO:0008540]; ATP binding [GO:0005524]; ATP hydrolysis activity [GO:0016887]; peptidase activity [GO:0008233]; proteasome-activating activity [GO:0036402]; protein catabolic process [GO:0030163]; proteolysis [GO:0006508]	ATP binding [GO:0005524]; ATP hydrolysis activity [GO:0016887]; peptidase activity [GO:0008233]; proteasome-activating activity [GO:0036402]	GO:0005524; GO:0005737; GO:0006508; GO:0008233; GO:0008540; GO:0016887; GO:0030163; GO:0036402	AAA ATPase family
A0A8H7JTV1	UPI0018FF4F36	uncharacterized protein		Cytoplasm, Nucleus	Soluble	Non-apoplastic	Non-effector	EKO05_003239	446			protein phosphorylation [GO:0006468]		ATP binding [GO:0005524]; protein kinase activity [GO:0004672]; protein phosphorylation [GO:0006468]	ATP binding [GO:0005524]; protein kinase activity [GO:0004672]	GO:0004672; GO:0005524; GO:0006468
A0A8H7JV55	UPI0019009DBD	40S ribosomal protein		Cytoplasm	Soluble	Non-apoplastic	Cytoplasmic effector	EKO05_0004326 EKO05_003567	260			translation [GO:0006412]	small ribosomal subunit [GO:0015935]	small ribosomal subunit [GO:0015935]; RNA binding [GO:0003723]; structural constituent of ribosome [GO:0003735]; translation [GO:0006412]	RNA binding [GO:0003723]; structural constituent of ribosome [GO:0003735]	GO:0003723; GO:0003735; GO:0006412; GO:0015935	Universal ribosomal protein uS5 family
A0A8H7JVJ6	UPI0019016FCA	uncharacterized protein		Cytoplasm	Soluble	Non-apoplastic	Cytoplasmic effector	EKO05_002543	174			translation [GO:0006412]	ribonucleoprotein complex [GO:1990904]; ribosome [GO:0005840]	ribonucleoprotein complex [GO:1990904]; ribosome [GO:0005840]; structural constituent of ribosome [GO:0003735]; translation [GO:0006412]	structural constituent of ribosome [GO:0003735]	GO:0003735; GO:0005840; GO:0006412; GO:1990904	Eukaryotic ribosomal protein eL20 family
A0A8H7JVX8	UPI0019016808	uncharacterized protein		Cytoplasm	Soluble	Non-apoplastic	Non-effector	EKO05_002661	600			apoptotic process [GO:0006915]; nucleocytoplasmic transport [GO:0006913]	nucleus [GO:0005634]	nucleus [GO:0005634]; GTP binding [GO:0005525]; GTPase activity [GO:0003924]; apoptotic process [GO:0006915]; nucleocytoplasmic transport [GO:0006913]	GTP binding [GO:0005525]; GTPase activity [GO:0003924]	GO:0003924; GO:0005525; GO:0005634; GO:0006913; GO:0006915	Proteasome subunit p27 family; Small GTPase superfamily, Ran family
A0A8H7MW51	UPI0019011685	uncharacterized protein		Cytoplasm	Soluble	Non-apoplastic	Cytoplasmic effector	EKO05_002265	546			protein catabolic process [GO:0030163]	cytoplasm [GO:0005737]; proteasome regulatory particle, base subcomplex [GO:0008540]	cytoplasm [GO:0005737]; proteasome regulatory particle, base subcomplex [GO:0008540]; ATP binding [GO:0005524]; ATP hydrolysis activity [GO:0016887]; proteasome-activating activity [GO:0036402]; protein catabolic process [GO:0030163]	ATP binding [GO:0005524]; ATP hydrolysis activity [GO:0016887]; proteasome-activating activity [GO:0036402]	GO:0005524; GO:0005737; GO:0008540; GO:0016887; GO:0030163; GO:0036402	AAA ATPase family
A0A8H7JWR9	UPI0019026758	pre-mRNA-splicing factor 8		Cytoplasm	Soluble	Non-apoplastic	Non-effector	EKO05_001792	2450			mRNA splicing, via spliceosome [GO:0000398]	spliceosomal complex [GO:0005681]	spliceosomal complex [GO:0005681]; metallopeptidase activity [GO:0008237]; U5 snRNA binding [GO:0030623]; U6 snRNA binding [GO:0017070]; mRNA splicing, via spliceosome [GO:0000398]	metallopeptidase activity [GO:0008237]; U5 snRNA binding [GO:0030623]; U6 snRNA binding [GO:0017070]	GO:0000398; GO:0005681; GO:0008237; GO:0017070; GO:0030623
A0A8H7JXD6	UPI0019001280	centromere/microtubule-binding protein cbf5		nucleus	Soluble	Non-apoplastic	Cytoplasmic effector	EKO05_002037	514			pseudouridine synthesis [GO:0001522]; ribosome biogenesis [GO:0042254]; RNA processing [GO:0006396]	ribonucleoprotein complex [GO:1990904]	ribonucleoprotein complex [GO:1990904]; pseudouridine synthase activity [GO:0009982]; RNA binding [GO:0003723]; pseudouridine synthesis [GO:0001522]; ribosome biogenesis [GO:0042254]; RNA processing [GO:0006396]	pseudouridine synthase activity [GO:0009982]; RNA binding [GO:0003723]	GO:0001522; GO:0003723; GO:0006396; GO:0009982; GO:0042254; GO:1990904	Pseudouridine synthase TruB family
A0A8H7JYI3	UPI0018FF2F5D	Fimbrin		Cytoplasm	Peripheral, Soluble	Non-apoplastic	Non-effector	EKO05_0001068 EKO05_001066	655			actin filament bundle assembly [GO:0051017]		actin filament binding [GO:0051015]; actin filament bundle assembly [GO:0051017]	actin filament binding [GO:0051015]	GO:0051015; GO:0051017
A0A8H7JYX3	UPI001901E313	uncharacterized protein		Cytoplasm	Soluble	Non-apoplastic	Non-effector	EKO05_001455	568			microtubule-based process [GO:0007017]	microtubule [GO:0005874]	microtubule [GO:0005874]; GTP binding [GO:0005525]; GTPase activity [GO:0003924]; structural constituent of cytoskeleton [GO:0005200]; microtubule-based process [GO:0007017]	GTP binding [GO:0005525]; GTPase activity [GO:0003924]; structural constituent of cytoskeleton [GO:0005200]	GO:0003924; GO:0005200; GO:0005525; GO:0005874; GO:0007017	Tubulin family
A0A8H7JZ91	UPI0019010817	Mitochondrial heat shock protein Hsp10		Mitochondrion	Soluble	Non-apoplastic	Cytoplasmic effector	EKO05_0001647 EKO05_001639	103					ATP binding [GO:0005524]; protein folding chaperone [GO:0044183]	ATP binding [GO:0005524]; protein folding chaperone [GO:0044183]	GO:0005524; GO:0044183	GroES chaperonin family
A0A8H7JZU1	UPI001901C7CE	DNA helicase		nucleus	Peripheral, Soluble	Non-apoplastic	Non-effector	EKO05_0000397 EKO05_000399	1014			DNA replication initiation [GO:0006270]; nuclear DNA replication [GO:0033260]; regulation of DNA-templated DNA replication initiation [GO:0030174]	DNA replication preinitiation complex [GO:0031261]; MCM complex [GO:0042555]; nuclear pre-replicative complex [GO:0005656]; nuclear replication fork [GO:0043596]	DNA replication preinitiation complex [GO:0031261]; MCM complex [GO:0042555]; nuclear pre-replicative complex [GO:0005656]; nuclear replication fork [GO:0043596]; ATP binding [GO:0005524]; DNA binding [GO:0003677]; DNA helicase activity [GO:0003678]; hydrolase activity [GO:0016787]; DNA replication initiation [GO:0006270]; nuclear DNA replication [GO:0033260]; regulation of DNA-templated DNA repl…	ATP binding [GO:0005524]; DNA binding [GO:0003677]; DNA helicase activity [GO:0003678]; hydrolase activity [GO:0016787]	GO:0003677; GO:0003678; GO:0005524; GO:0005656; GO:0006270; GO:0016787; GO:0030174; GO:0031261; GO:0033260; GO:0042555; GO:0043596	MCM family
A0A8H7K0U8	UPI001902899A	translation elongation factor 2		Cytoplasm	Soluble	Non-apoplastic	Non-effector	EKO05_0000965 EKO05_000965	843					GTP binding [GO:0005525]; GTPase activity [GO:0003924]; translation elongation factor activity [GO:0003746]	GTP binding [GO:0005525]; GTPase activity [GO:0003924]; translation elongation factor activity [GO:0003746]	GO:0003746; GO:0003924; GO:0005525
A0A8H7K1S8	UPI0019024CF6	P-type Ca(2+) transporter	×	Endoplasmic reticulum, Lysosome/Vacuole	transmembrane	Non-apoplastic	Non-effector	EKO05_0000663 EKO05_000661	1323				membrane [GO:0016020]	membrane [GO:0016020]; ATP binding [GO:0005524]; ATP hydrolysis activity [GO:0016887]; ATPase-coupled monoatomic cation transmembrane transporter activity [GO:0019829]; P-type transmembrane transporter activity [GO:0140358]	ATP binding [GO:0005524]; ATP hydrolysis activity [GO:0016887]; ATPase-coupled monoatomic cation transmembrane transporter activity [GO:0019829]; P-type transmembrane transporter activity [GO:0140358]	GO:0005524; GO:0016020; GO:0016887; GO:0019829; GO:0140358	Cation transport ATPase (P-type) (TC 3.A.3) family, Type V subfamily
A0A8H7MNR2	UPI001900D2B0	T-complex protein 1 subunit epsilon		Cytoplasm	Soluble	Non-apoplastic	Cytoplasmic effector	EKO05_0010742 EKO05_009969	548				chaperonin-containing T-complex [GO:0005832]	chaperonin-containing T-complex [GO:0005832]; ATP binding [GO:0005524]; ATP hydrolysis activity [GO:0016887]; ATP-dependent protein folding chaperone [GO:0140662]; unfolded protein binding [GO:0051082]	ATP binding [GO:0005524]; ATP hydrolysis activity [GO:0016887]; ATP-dependent protein folding chaperone [GO:0140662]; unfolded protein binding [GO:0051082]	GO:0005524; GO:0005832; GO:0016887; GO:0051082; GO:0140662	TCP-1 chaperonin family
A0A8H7MNS4	UPI0019002A51	uncharacterized protein		Mitochondrion	Peripheral, Soluble	Non-apoplastic	Non-effector	EKO05_010507	1174			amino acid metabolic process [GO:0006520]		ATP binding [GO:0005524]; ligase activity [GO:0016874]; metal ion binding [GO:0046872]; amino acid metabolic process [GO:0006520]	ATP binding [GO:0005524]; ligase activity [GO:0016874]; metal ion binding [GO:0046872]	GO:0005524; GO:0006520; GO:0016874; GO:0046872
A0A8H7MPG8	UPI00190141AF	Protein-serine/threonine phosphatase		Cytoplasm	Soluble	Non-apoplastic	Cytoplasmic effector	EKO05_008805	552			calcineurin-mediated signaling [GO:0097720]		calmodulin binding [GO:0005516]; calmodulin-dependent protein phosphatase activity [GO:0033192]; calcineurin-mediated signaling [GO:0097720]	calmodulin binding [GO:0005516]; calmodulin-dependent protein phosphatase activity [GO:0033192]	GO:0005516; GO:0033192; GO:0097720	PPP phosphatase family, PP-2B subfamily
A0A8H7MQG8	UPI0019016797	DNA helicase		nucleus	Peripheral, Soluble	Non-apoplastic	Non-effector	EKO05_0010056 EKO05_008926	722	FUNCTION: Acts as component of the MCM2-7 complex (MCM complex) which is the replicative helicase essential for 'once per cell cycle' DNA replication initiation and elongation in eukaryotic cells. The active ATPase sites in the MCM2-7 ring are formed through the interaction surfaces of two neighboring subunits such that a critical structure of a conserved arginine finger motif is provided in tran…		DNA duplex unwinding [GO:0032508]; DNA replication initiation [GO:0006270]; nuclear DNA replication [GO:0033260]; regulation of DNA-templated DNA replication initiation [GO:0030174]	DNA replication preinitiation complex [GO:0031261]; MCM complex [GO:0042555]; nuclear pre-replicative complex [GO:0005656]; nuclear replication fork [GO:0043596]	DNA replication preinitiation complex [GO:0031261]; MCM complex [GO:0042555]; nuclear pre-replicative complex [GO:0005656]; nuclear replication fork [GO:0043596]; ATP binding [GO:0005524]; DNA replication origin binding [GO:0003688]; helicase activity [GO:0004386]; hydrolase activity [GO:0016787]; DNA duplex unwinding [GO:0032508]; DNA replication initiation [GO:0006270]; nuclear DNA replication …	ATP binding [GO:0005524]; DNA replication origin binding [GO:0003688]; helicase activity [GO:0004386]; hydrolase activity [GO:0016787]	GO:0003688; GO:0004386; GO:0005524; GO:0005656; GO:0006270; GO:0016787; GO:0030174; GO:0031261; GO:0032508; GO:0033260; GO:0042555; GO:0043596	MCM family
A0A8H7MQS9	UPI0019017857	RNA helicase		Cytoplasm, Nucleus	Soluble	Non-apoplastic	Non-effector	EKO05_0009660 EKO05_008550	514					ATP binding [GO:0005524]; hydrolase activity [GO:0016787]; nucleic acid binding [GO:0003676]; RNA helicase activity [GO:0003724]	ATP binding [GO:0005524]; hydrolase activity [GO:0016787]; nucleic acid binding [GO:0003676]; RNA helicase activity [GO:0003724]	GO:0003676; GO:0003724; GO:0005524; GO:0016787	DEAD box helicase family
A0A8H7MQT7	UPI0018FFB25E	Carbamoyl-phosphate synthase		Cytoplasm	Soluble	Non-apoplastic	Non-effector	EKO05_007995	1840		PATHWAY: Pyrimidine metabolism; UMP biosynthesis via de novo pathway; (S)-dihydroorotate from bicarbonate: step 1/3. {ECO:0000256|ARBA:ARBA00004812}.; PATHWAY: Pyrimidine metabolism; UMP biosynthesis via de novo pathway; (S)-dihydroorotate from bicarbonate: step 2/3. {ECO:0000256|ARBA:ARBA00004852}.	'de novo' pyrimidine nucleobase biosynthetic process [GO:0006207]; 'de novo' UMP biosynthetic process [GO:0044205]; glutamine metabolic process [GO:0006541]		amino acid binding [GO:0016597]; aspartate carbamoyltransferase activity [GO:0004070]; ATP binding [GO:0005524]; carbamoyl-phosphate synthase (glutamine-hydrolyzing) activity [GO:0004088]; metal ion binding [GO:0046872]; 'de novo' pyrimidine nucleobase biosynthetic process [GO:0006207]; 'de novo' UMP biosynthetic process [GO:0044205]; glutamine metabolic process [GO:0006541]	amino acid binding [GO:0016597]; aspartate carbamoyltransferase activity [GO:0004070]; ATP binding [GO:0005524]; carbamoyl-phosphate synthase (glutamine-hydrolyzing) activity [GO:0004088]; metal ion binding [GO:0046872]	GO:0004070; GO:0004088; GO:0005524; GO:0006207; GO:0006541; GO:0016597; GO:0044205; GO:0046872	Metallo-dependent hydrolases superfamily, DHOase family, CAD subfamily
A0A8H7MQV5	UPI0019015F0E	uncharacterized protein		Lysosome/Vacuole, Golgi apparatus	Lipid anchor, Soluble	Non-apoplastic	Cytoplasmic effector	EKO05_007148	208					GTP binding [GO:0005525]; GTPase activity [GO:0003924]	GTP binding [GO:0005525]; GTPase activity [GO:0003924]	GO:0003924; GO:0005525
A0A8H7MQY2	UPI001902556E	Histone H2A		nucleus	Soluble	Non-apoplastic	Cytoplasmic effector	EKO05_008626	210				nucleosome [GO:0000786]; nucleus [GO:0005634]	nucleosome [GO:0000786]; nucleus [GO:0005634]; DNA binding [GO:0003677]; protein heterodimerization activity [GO:0046982]; structural constituent of chromatin [GO:0030527]	DNA binding [GO:0003677]; protein heterodimerization activity [GO:0046982]; structural constituent of chromatin [GO:0030527]	GO:0000786; GO:0003677; GO:0005634; GO:0030527; GO:0046982	Histone H2A family
A0A8H7MRB3	UPI0019010274	GMP synthase [glutamine-hydrolyzing]		Cytoplasm, Nucleus	Soluble	Non-apoplastic	Non-effector	EKO05_0008996 EKO05_007638	541		PATHWAY: Purine metabolism; GMP biosynthesis; GMP from XMP (L-Gln route): step 1/1. {ECO:0000256|ARBA:ARBA00005153}.	glutamine metabolic process [GO:0006541]		ATP binding [GO:0005524]; GMP synthase activity [GO:0003921]; glutamine metabolic process [GO:0006541]	ATP binding [GO:0005524]; GMP synthase activity [GO:0003921]	GO:0003921; GO:0005524; GO:0006541
A0A8H7MRF4	UPI001902B774	GTPase Ryh1, variant 2		nucleus	Soluble	Non-apoplastic	Cytoplasmic effector	EKO05_0009155 EKO05_007788	381					GTP binding [GO:0005525]; GTPase activity [GO:0003924]	GTP binding [GO:0005525]; GTPase activity [GO:0003924]	GO:0003924; GO:0005525
A0A8H7MSB3	UPI0019027062	Protein transport protein bet1		Cytoplasm	Soluble	Non-apoplastic	Non-effector	EKO05_0008070 EKO05_006754	2903			fatty acid biosynthetic process [GO:0006633]; secondary metabolite biosynthetic process [GO:0044550]		3-oxoacyl-[acyl-carrier-protein] synthase activity [GO:0004315]; fatty acid biosynthetic process [GO:0006633]; secondary metabolite biosynthetic process [GO:0044550]	3-oxoacyl-[acyl-carrier-protein] synthase activity [GO:0004315]	GO:0004315; GO:0006633; GO:0044550
A0A8H7MWB6	UPI001901384D	uncharacterized protein		Cytoplasm	Soluble	Non-apoplastic	Non-effector	EKO05_002937	900					glycosyltransferase activity [GO:0016757]	glycosyltransferase activity [GO:0016757]	GO:0016757
A0A8H7MXF9	UPI0018FF87C9	uncharacterized protein		Cytoplasm	Peripheral, Soluble	Non-apoplastic	Cytoplasmic effector	EKO05_001239	493				cell cortex [GO:0005938]; septin cytoskeleton [GO:0032156]	cell cortex [GO:0005938]; septin cytoskeleton [GO:0032156]; GTP binding [GO:0005525]	GTP binding [GO:0005525]	GO:0005525; GO:0005938; GO:0032156	TRAFAC class TrmE-Era-EngA-EngB-Septin-like GTPase superfamily, Septin GTPase family
A0A8H7MZU8	UPI0018FF420F	Lysine--tRNA ligase		Cytoplasm	Soluble	Non-apoplastic	Cytoplasmic effector	EKO05_0000521 EKO05_000522	607			lysyl-tRNA aminoacylation [GO:0006430]	cytoplasm [GO:0005737]	cytoplasm [GO:0005737]; ATP binding [GO:0005524]; lysine-tRNA ligase activity [GO:0004824]; lysyl-tRNA aminoacylation [GO:0006430]	ATP binding [GO:0005524]; lysine-tRNA ligase activity [GO:0004824]	GO:0004824; GO:0005524; GO:0005737; GO:0006430	Class-II aminoacyl-tRNA synthetase family
A0A976N3F3	UPI00017498A3	40s ribosomal protein L44e		Cytoplasm	Soluble	Non-apoplastic	Cytoplasmic effector	EKO05_0000085	106			translation [GO:0006412]	ribonucleoprotein complex [GO:1990904]; ribosome [GO:0005840]	ribonucleoprotein complex [GO:1990904]; ribosome [GO:0005840]; structural constituent of ribosome [GO:0003735]; translation [GO:0006412]	structural constituent of ribosome [GO:0003735]	GO:0003735; GO:0005840; GO:0006412; GO:1990904	Eukaryotic ribosomal protein eL42 family
A0A976N5E8	UPI00220BB72D	RNA helicase		nucleus	Soluble	Non-apoplastic	Non-effector	EKO05_0001260	775			RNA splicing [GO:0008380]	ribonucleoprotein complex [GO:1990904]	ribonucleoprotein complex [GO:1990904]; ATP binding [GO:0005524]; hydrolase activity [GO:0016787]; nucleic acid binding [GO:0003676]; RNA helicase activity [GO:0003724]; RNA splicing [GO:0008380]	ATP binding [GO:0005524]; hydrolase activity [GO:0016787]; nucleic acid binding [GO:0003676]; RNA helicase activity [GO:0003724]	GO:0003676; GO:0003724; GO:0005524; GO:0008380; GO:0016787; GO:1990904	DEAD box helicase family, DEAH subfamily, DDX15/PRP43 sub-subfamily
A0A976N744	UPI0021FD9907	chorismate synthase		Cytoplasm	Soluble	Non-apoplastic	Non-effector	EKO05_0002014	376		PATHWAY: Metabolic intermediate biosynthesis; chorismate biosynthesis; chorismate from D-erythrose 4-phosphate and phosphoenolpyruvate: step 7/7. {ECO:0000256|ARBA:ARBA00005044}.	amino acid biosynthetic process [GO:0008652]; aromatic amino acid family biosynthetic process [GO:0009073]		chorismate synthase activity [GO:0004107]; amino acid biosynthetic process [GO:0008652]; aromatic amino acid family biosynthetic process [GO:0009073]	chorismate synthase activity [GO:0004107]	GO:0004107; GO:0008652; GO:0009073	Chorismate synthase family
A0A976N999	UPI0021FFA912	centromere/microtubule-binding protein cbf5		nucleus	Soluble	Non-apoplastic	Cytoplasmic effector	EKO05_0002733	483			pseudouridine synthesis [GO:0001522]; ribosome biogenesis [GO:0042254]; RNA processing [GO:0006396]	ribonucleoprotein complex [GO:1990904]	ribonucleoprotein complex [GO:1990904]; pseudouridine synthase activity [GO:0009982]; RNA binding [GO:0003723]; pseudouridine synthesis [GO:0001522]; ribosome biogenesis [GO:0042254]; RNA processing [GO:0006396]	pseudouridine synthase activity [GO:0009982]; RNA binding [GO:0003723]	GO:0001522; GO:0003723; GO:0006396; GO:0009982; GO:0042254; GO:1990904	Pseudouridine synthase TruB family
A0A976N9N7	UPI00220037C1	Glycogenin glucosyltransferase		Cytoplasm	Soluble	Non-apoplastic	Non-effector	EKO05_0003440	802					glycosyltransferase activity [GO:0016757]	glycosyltransferase activity [GO:0016757]	GO:0016757
A0A976NAE7	UPI00220CE9E8	GTP-binding nuclear protein gsp1/Ran		Cytoplasm	Soluble	Non-apoplastic	Cytoplasmic effector	EKO05_0003723	373	FUNCTION: GTP-binding protein involved in nucleocytoplasmic transport. Required for the import of protein into the nucleus and also for RNA export. Involved in chromatin condensation and control of cell cycle. {ECO:0000256|RuleBase:RU363057}.		nucleocytoplasmic transport [GO:0006913]; protein transport [GO:0015031]	nucleus [GO:0005634]	nucleus [GO:0005634]; GTP binding [GO:0005525]; GTPase activity [GO:0003924]; nucleocytoplasmic transport [GO:0006913]; protein transport [GO:0015031]	GTP binding [GO:0005525]; GTPase activity [GO:0003924]	GO:0003924; GO:0005525; GO:0005634; GO:0006913; GO:0015031	Small GTPase superfamily, Ran family
A0A976NAE8	UPI0022028A57	60S ribosomal protein L20B		Cytoplasm	Soluble	Non-apoplastic	Cytoplasmic effector	EKO05_0003841	185			translation [GO:0006412]	ribonucleoprotein complex [GO:1990904]; ribosome [GO:0005840]	ribonucleoprotein complex [GO:1990904]; ribosome [GO:0005840]; structural constituent of ribosome [GO:0003735]; translation [GO:0006412]	structural constituent of ribosome [GO:0003735]	GO:0003735; GO:0005840; GO:0006412; GO:1990904	Eukaryotic ribosomal protein eL20 family
A0A976NAR7	UPI00220C2630	Translation elongation factor EF-1 alpha		Cytoplasm	Soluble	Non-apoplastic	Cytoplasmic effector	EKO05_0003492	356					GTP binding [GO:0005525]; GTPase activity [GO:0003924]; translation elongation factor activity [GO:0003746]	GTP binding [GO:0005525]; GTPase activity [GO:0003924]; translation elongation factor activity [GO:0003746]	GO:0003746; GO:0003924; GO:0005525	TRAFAC class translation factor GTPase superfamily, Classic translation factor GTPase family, EF-Tu/EF-1A subfamily
A0A976NAZ9	UPI00220C0DF7	uncharacterized protein		Cytoplasm, Nucleus	Soluble	Non-apoplastic	Cytoplasmic effector	EKO05_0003985	322			protein phosphorylation [GO:0006468]		ATP binding [GO:0005524]; protein serine/threonine kinase activity [GO:0004674]; protein phosphorylation [GO:0006468]	ATP binding [GO:0005524]; protein serine/threonine kinase activity [GO:0004674]	GO:0004674; GO:0005524; GO:0006468	Protein kinase superfamily
A0A976NDY1	UPI0021FA1BDC	60S ribosomal protein L15		Cytoplasm	Soluble	Non-apoplastic	Cytoplasmic effector	EKO05_0005659	203			translation [GO:0006412]	ribonucleoprotein complex [GO:1990904]; ribosome [GO:0005840]	ribonucleoprotein complex [GO:1990904]; ribosome [GO:0005840]; structural constituent of ribosome [GO:0003735]; translation [GO:0006412]	structural constituent of ribosome [GO:0003735]	GO:0003735; GO:0005840; GO:0006412; GO:1990904	Eukaryotic ribosomal protein eL15 family
A0A976NFK3	UPI0021FAF5EC	Succinate dehydrogenase (quinone)		Mitochondrion	Peripheral, Soluble	Non-apoplastic	Non-effector	EKO05_0006509	634	FUNCTION: Flavoprotein (FP) subunit of succinate dehydrogenase (SDH) that is involved in complex II of the mitochondrial electron transport chain and is responsible for transferring electrons from succinate to ubiquinone (coenzyme Q). {ECO:0000256|RuleBase:RU362051}.	PATHWAY: Carbohydrate metabolism; tricarboxylic acid cycle; fumarate from succinate (eukaryal route): step 1/1. {ECO:0000256|RuleBase:RU362051}.		membrane [GO:0016020]	membrane [GO:0016020]; oxidoreductase activity [GO:0016491]	oxidoreductase activity [GO:0016491]	GO:0016020; GO:0016491	FAD-dependent oxidoreductase 2 family, FRD/SDH subfamily
A0A976NGI2	UPI0022063EAF	Ribosomal 40S subunit protein S18B, variant 2		Cytoplasm	Soluble	Non-apoplastic	Cytoplasmic effector	EKO05_0007013	150			translation [GO:0006412]	ribonucleoprotein complex [GO:1990904]; ribosome [GO:0005840]	ribonucleoprotein complex [GO:1990904]; ribosome [GO:0005840]; RNA binding [GO:0003723]; structural constituent of ribosome [GO:0003735]; translation [GO:0006412]	RNA binding [GO:0003723]; structural constituent of ribosome [GO:0003735]	GO:0003723; GO:0003735; GO:0005840; GO:0006412; GO:1990904	Universal ribosomal protein uS13 family
A0A976NGT1	UPI00220E5DFF	RNA helicase		nucleus	Soluble	Non-apoplastic	Non-effector	EKO05_0007177	1067			RNA catabolic process [GO:0006401]		ATP binding [GO:0005524]; hydrolase activity [GO:0016787]; RNA binding [GO:0003723]; RNA helicase activity [GO:0003724]; RNA catabolic process [GO:0006401]	ATP binding [GO:0005524]; hydrolase activity [GO:0016787]; RNA binding [GO:0003723]; RNA helicase activity [GO:0003724]	GO:0003723; GO:0003724; GO:0005524; GO:0006401; GO:0016787	Helicase family, SKI2 subfamily
A0A976NHA5	UPI001A24083C	Ribosomal 40S subunit protein S18B		Cytoplasm	Soluble	Non-apoplastic	Cytoplasmic effector	EKO05_0007013	154			translation [GO:0006412]	ribonucleoprotein complex [GO:1990904]; ribosome [GO:0005840]	ribonucleoprotein complex [GO:1990904]; ribosome [GO:0005840]; RNA binding [GO:0003723]; structural constituent of ribosome [GO:0003735]; translation [GO:0006412]	RNA binding [GO:0003723]; structural constituent of ribosome [GO:0003735]	GO:0003723; GO:0003735; GO:0005840; GO:0006412; GO:1990904	Universal ribosomal protein uS13 family
A0A976NKF4	UPI0000DD45AE	Ras GTPase	×	Lysosome/Vacuole	Lipid anchor, Soluble	Non-apoplastic	Cytoplasmic/apoplastic effector	EKO05_0008856	201					GTP binding [GO:0005525]; GTPase activity [GO:0003924]	GTP binding [GO:0005525]; GTPase activity [GO:0003924]	GO:0003924; GO:0005525
A0A976NL12	UPI001D80CDC0	GTPase Ryh1		Lysosome/Vacuole, Golgi apparatus	Lipid anchor, Soluble	Non-apoplastic	Cytoplasmic effector	EKO05_0009155	205					GTP binding [GO:0005525]; GTPase activity [GO:0003924]	GTP binding [GO:0005525]; GTPase activity [GO:0003924]	GO:0003924; GO:0005525
A0A976NMU9	UPI0022019CE5	Protein-serine/threonine phosphatase		Cytoplasm	Soluble	Non-apoplastic	Non-effector	EKO05_0009922	559			calcineurin-mediated signaling [GO:0097720]		calmodulin binding [GO:0005516]; calmodulin-dependent protein phosphatase activity [GO:0033192]; calcineurin-mediated signaling [GO:0097720]	calmodulin binding [GO:0005516]; calmodulin-dependent protein phosphatase activity [GO:0033192]	GO:0005516; GO:0033192; GO:0097720	PPP phosphatase family, PP-2B subfamily
A0A976R8L1	UPI00220FB78F	inorganic diphosphatase		Cytoplasm	Soluble	Non-apoplastic	Cytoplasmic effector	EKO05_0001915	288			phosphate-containing compound metabolic process [GO:0006796]	cytoplasm [GO:0005737]	cytoplasm [GO:0005737]; inorganic diphosphate phosphatase activity [GO:0004427]; magnesium ion binding [GO:0000287]; phosphate-containing compound metabolic process [GO:0006796]	inorganic diphosphate phosphatase activity [GO:0004427]; magnesium ion binding [GO:0000287]	GO:0000287; GO:0004427; GO:0005737; GO:0006796	PPase family
A0A976R8X4	UPI00220B1424	Carbamoyl-phosphate synthase (Glutamine-hydrolyzing)		Mitochondrion	Peripheral, Soluble	Non-apoplastic	Non-effector	EKO05_0002133	1172			amino acid metabolic process [GO:0006520]		ATP binding [GO:0005524]; metal ion binding [GO:0046872]; amino acid metabolic process [GO:0006520]	ATP binding [GO:0005524]; metal ion binding [GO:0046872]	GO:0005524; GO:0006520; GO:0046872
A0A976R9L5	UPI0021F9E50B	Fe-S cluster-binding ribosome biosynthesis protein		Cytoplasm	Soluble	Non-apoplastic	Cytoplasmic effector	EKO05_0001420	507					ATP binding [GO:0005524]; ATP hydrolysis activity [GO:0016887]	ATP binding [GO:0005524]; ATP hydrolysis activity [GO:0016887]	GO:0005524; GO:0016887
A0A976R9R5	UPI0022039E46	Cerevisin	×	Extracellular	Soluble	Non-apoplastic	Non-effector	EKO05_0001085	537			proteolysis [GO:0006508]		serine-type endopeptidase activity [GO:0004252]; proteolysis [GO:0006508]	serine-type endopeptidase activity [GO:0004252]	GO:0004252; GO:0006508	Peptidase S8 family
A0A976RA60	UPI002202688B	alpha-tubulin		Cytoplasm	Peripheral	Non-apoplastic	Non-effector	EKO05_0002148	513	FUNCTION: Tubulin is the major constituent of microtubules, a cylinder consisting of laterally associated linear protofilaments composed of alpha- and beta-tubulin heterodimers. Microtubules grow by the addition of GTP-tubulin dimers to the microtubule end, where a stabilizing cap forms. Below the cap, tubulin dimers are in GDP-bound state, owing to GTPase activity of alpha-tubulin. {ECO:0000256|…		microtubule-based process [GO:0007017]	microtubule [GO:0005874]	microtubule [GO:0005874]; GTP binding [GO:0005525]; hydrolase activity [GO:0016787]; structural constituent of cytoskeleton [GO:0005200]; microtubule-based process [GO:0007017]	GTP binding [GO:0005525]; hydrolase activity [GO:0016787]; structural constituent of cytoskeleton [GO:0005200]	GO:0005200; GO:0005525; GO:0005874; GO:0007017; GO:0016787	Tubulin family
A0A976RAA9	UPI002208B26F	Carbamoyl-phosphate synthase (Glutamine-hydrolyzing)		Mitochondrion	Peripheral, Soluble	Non-apoplastic	Non-effector	EKO05_0002133	711			amino acid metabolic process [GO:0006520]		ATP binding [GO:0005524]; metal ion binding [GO:0046872]; amino acid metabolic process [GO:0006520]	ATP binding [GO:0005524]; metal ion binding [GO:0046872]	GO:0005524; GO:0006520; GO:0046872
A0A976RAN3	UPI0021FD4D8D	Pre-mRNA-splicing factor 8		nucleus	Soluble	Non-apoplastic	Non-effector	EKO05_0002475	2328			mRNA splicing, via spliceosome [GO:0000398]	spliceosomal complex [GO:0005681]	spliceosomal complex [GO:0005681]; metallopeptidase activity [GO:0008237]; U5 snRNA binding [GO:0030623]; U6 snRNA binding [GO:0017070]; mRNA splicing, via spliceosome [GO:0000398]	metallopeptidase activity [GO:0008237]; U5 snRNA binding [GO:0030623]; U6 snRNA binding [GO:0017070]	GO:0000398; GO:0005681; GO:0008237; GO:0017070; GO:0030623
A0A976RAT9	UPI00220B5EAC	alpha-tubulin, variant 2		Cytoplasm	Soluble	Non-apoplastic	Non-effector	EKO05_0002148	443	FUNCTION: Tubulin is the major constituent of microtubules, a cylinder consisting of laterally associated linear protofilaments composed of alpha- and beta-tubulin heterodimers. Microtubules grow by the addition of GTP-tubulin dimers to the microtubule end, where a stabilizing cap forms. Below the cap, tubulin dimers are in GDP-bound state, owing to GTPase activity of alpha-tubulin. {ECO:0000256|…		microtubule-based process [GO:0007017]	microtubule [GO:0005874]	microtubule [GO:0005874]; GTP binding [GO:0005525]; hydrolase activity [GO:0016787]; structural constituent of cytoskeleton [GO:0005200]; microtubule-based process [GO:0007017]	GTP binding [GO:0005525]; hydrolase activity [GO:0016787]; structural constituent of cytoskeleton [GO:0005200]	GO:0005200; GO:0005525; GO:0005874; GO:0007017; GO:0016787	Tubulin family
A0A976RAZ3	UPI00220F7C5B	ATPase of 26S proteasome regulatory subunit 4		Cytoplasm	Peripheral, Lipid anchor, Soluble	Non-apoplastic	Cytoplasmic effector	EKO05_0002981	464				proteasome complex [GO:0000502]	proteasome complex [GO:0000502]; ATP binding [GO:0005524]; ATP hydrolysis activity [GO:0016887]	ATP binding [GO:0005524]; ATP hydrolysis activity [GO:0016887]	GO:0000502; GO:0005524; GO:0016887	AAA ATPase family
A0A976RBB9	UPI00220F9991	Histone chaperone		Cytoplasm, Nucleus	Soluble	Non-apoplastic	Cytoplasmic effector	EKO05_0003111	402			nucleosome assembly [GO:0006334]	nucleus [GO:0005634]	nucleus [GO:0005634]; nucleosome assembly [GO:0006334]		GO:0005634; GO:0006334	Nucleosome assembly protein (NAP) family
A0A976RBY1	UPI002207F91F	Histone chaperone, variant 2		Cytoplasm, Nucleus	Soluble	Non-apoplastic	Cytoplasmic effector	EKO05_0003111	398			nucleosome assembly [GO:0006334]	nucleus [GO:0005634]	nucleus [GO:0005634]; nucleosome assembly [GO:0006334]		GO:0005634; GO:0006334	Nucleosome assembly protein (NAP) family
A0A976RGD5	UPI002204FA7F	uncharacterized protein		Cell membrane	transmembrane	Non-apoplastic	Non-effector	ST47_g7227	541				membrane[ GO:0016020]		carbohydrate:proton symporter activity [GO:0005351]		major facilitator superfamily, Sugar transporter (TC 2.A.1.1) family
A0A976RGH5	UPI002205CF66	60S ribosomal protein L11		nucleus	Soluble	Non-apoplastic	Cytoplasmic effector	EKO05_0008264	164	FUNCTION: Component of the ribosome, a large ribonucleoprotein complex responsible for the synthesis of proteins in the cell. The small ribosomal subunit (SSU) binds messenger RNAs (mRNAs) and translates the encoded message by selecting cognate aminoacyl-transfer RNA (tRNA) molecules. The large subunit (LSU) contains the ribosomal catalytic site termed the peptidyl transferase center (PTC), which…		translation [GO:0006412]	ribonucleoprotein complex [GO:1990904]; ribosome [GO:0005840]	ribonucleoprotein complex [GO:1990904]; ribosome [GO:0005840]; structural constituent of ribosome [GO:0003735]; translation [GO:0006412]	structural constituent of ribosome [GO:0003735]	GO:0003735; GO:0005840; GO:0006412; GO:1990904	Universal ribosomal protein uL5 family
A0A976RH96	UPI0022036761	Carbamoyl-phosphate synthase		Cytoplasm	Soluble	Non-apoplastic	Non-effector	EKO05_0009379	1077			'de novo' pyrimidine nucleobase biosynthetic process [GO:0006207]; glutamine metabolic process [GO:0006541]		ATP binding [GO:0005524]; carbamoyl-phosphate synthase (glutamine-hydrolyzing) activity [GO:0004088]; metal ion binding [GO:0046872]; 'de novo' pyrimidine nucleobase biosynthetic process [GO:0006207]; glutamine metabolic process [GO:0006541]	ATP binding [GO:0005524]; carbamoyl-phosphate synthase (glutamine-hydrolyzing) activity [GO:0004088]; metal ion binding [GO:0046872]	GO:0004088; GO:0005524; GO:0006207; GO:0006541; GO:0046872
A0A976RI04	UPI00220C9EDC	Aconitate hydratase, mitochondrial		Mitochondrion	Soluble	Non-apoplastic	Non-effector	EKO05_0009543	781					iron-sulfur cluster binding [GO:0051536]; metal ion binding [GO:0046872]	iron-sulfur cluster binding [GO:0051536]; metal ion binding [GO:0046872]	GO:0046872; GO:0051536	Aconitase/IPM isomerase family
A0A976NBQ1	UPI00220C4037	uncharacterized protein	×	Mitochondrion, Endoplasmic reticulum, Lysosome/Vacuole		Non-apoplastic	Non-effector	EKO05_0004183	429
A0A976NJF2	UPI0021FA6A6F	uncharacterized protein		Cytoplasm	Soluble	Non-apoplastic	Cytoplasmic effector	EKO05_0008348	378								14-3-3 family
A0A162Y8Z3	UPI0007BB2637	40S ribosomal protein S4		Nucleus	Soluble	Non-apoplastic	Cytoplasmic effector	EKO05_0004318 EKO05_003560 ST47_g9010	262			translation [GO:0006412]	ribonucleoprotein complex [GO:1990904]; ribosome [GO:0005840]	ribonucleoprotein complex [GO:1990904]; ribosome [GO:0005840]; rRNA binding [GO:0019843]; structural constituent of ribosome [GO:0003735]; translation [GO:0006412]	rRNA binding [GO:0019843]; structural constituent of ribosome [GO:0003735]	GO:0003735; GO:0005840; GO:0006412; GO:0019843; GO:1990904	Eukaryotic ribosomal protein eS4 family
A0A162VAG6	UPI0007BC7D58	Structural constituent of ribosome		Cytoplasm	Soluble	Non-apoplastic	Cytoplasmic effector	EKO05_0000292 EKO05_000290 ST47_g10504	221			translation [GO:0006412]	ribonucleoprotein complex [GO:1990904]; ribosome [GO:0005840]	ribonucleoprotein complex [GO:1990904]; ribosome [GO:0005840]; structural constituent of ribosome [GO:0003735]; translation [GO:0006412]	structural constituent of ribosome [GO:0003735]	GO:0003735; GO:0005840; GO:0006412; GO:1990904	Universal ribosomal protein uL16 family

## Sheet: Table S2(PDB+Ch EV protein list
UniprotKB	UniProc	Protein Name	Signal peptide	DeepLoc (localizations)	Type	ApoplastP	EffectorP	Gene Name	Length	Function_CC	Pathway	Gene_Ontology_biological_process	Gene_Ontology_cellular_component	Gene_Ontology_GO	Gene_Ontology_molecular_function	Gene_Ontology_ID_s	Protein_families
A0A162W424	UPI0007BC4A4D	Uncharacterized protein	×	Extracellular	Soluble	Apoplastic	Non-effector	ST47_g10078	254								Ice-binding protein family
A0A162Y055	UPI0007BBF66C	ATPase	×	Lysosome/Vacuole	Transmembrane	Non-apoplastic	Non-effector	ST47_g9322	1617			protein phosphorylation [GO:0006468]	membrane [GO:0016020]	membrane [GO:0016020]; ABC-type transporter activity [GO:0140359]; ATP binding [GO:0005524]; ATP hydrolysis activity [GO:0016887]; protein kinase activity [GO:0004672]; protein phosphorylation [GO:0006468]	ABC-type transporter activity [GO:0140359]; ATP binding [GO:0005524]; ATP hydrolysis activity [GO:0016887]; protein kinase activity [GO:0004672]	GO:0004672; GO:0005524; GO:0006468; GO:0016020; GO:0016887; GO:0140359
A0A163CHY8	UPI0000DD1D72	Structural constituent of ribosome		Cytoplasm, Nucleus	Soluble	Non-apoplastic	Cytoplasmic effector	EKO05_0000803 EKO05_000805 ST47_g6395	128			translation [GO:0006412]	cytoplasm [GO:0005737]; nucleus [GO:0005634]; ribonucleoprotein complex [GO:1990904]; ribosome [GO:0005840]	cytoplasm [GO:0005737]; nucleus [GO:0005634]; ribonucleoprotein complex [GO:1990904]; ribosome [GO:0005840]; structural constituent of ribosome [GO:0003735]; translation [GO:0006412]	structural constituent of ribosome [GO:0003735]	GO:0003735; GO:0005634; GO:0005737; GO:0005840; GO:0006412; GO:1990904	Eukaryotic ribosomal protein eL40 family; Ubiquitin family
A0A163D709	UPI0007BB624B	Beta-xylanase	×	Extracellular	Soluble	Apoplastic	Non-effector	EKO05_002493 ST47_g5900	351			xylan catabolic process [GO:0045493]		endo-1,4-beta-xylanase activity [GO:0031176]; xylan catabolic process [GO:0045493]	endo-1,4-beta-xylanase activity [GO:0031176]	GO:0031176; GO:0045493	Glycosyl hydrolase 10 (cellulase F) family
A0A163HJY5	UPI0007BB7D91	Coatomer subunit alpha		Cytoplasm, Nucleus	Peripheral, Soluble	Non-apoplastic	Non-effector	ST47_g3456	1205	FUNCTION: The coatomer is a cytosolic protein complex that binds to dilysine motifs and reversibly associates with Golgi non-clathrin-coated vesicles, which further mediate biosynthetic protein transport from the ER, via the Golgi up to the trans Golgi network. {ECO:0000256|PIRNR:PIRNR003354}.		endoplasmic reticulum to Golgi vesicle-mediated transport [GO:0006888]; intracellular protein transport [GO:0006886]	COPI vesicle coat [GO:0030126]; Golgi membrane [GO:0000139]	COPI vesicle coat [GO:0030126]; Golgi membrane [GO:0000139]; structural molecule activity [GO:0005198]; endoplasmic reticulum to Golgi vesicle-mediated transport [GO:0006888]; intracellular protein transport [GO:0006886]	structural molecule activity [GO:0005198]	GO:0000139; GO:0005198; GO:0006886; GO:0006888; GO:0030126
A0A163EQM2	UPI0007BC16B5	Structural constituent of ribosome		Cytoplasm, Nucleus	Soluble	Non-apoplastic	Cytoplasmic effector	EKO05_0001046 EKO05_001047 ST47_g5019	154			translation [GO:0006412]	ribonucleoprotein complex [GO:1990904]; ribosome [GO:0005840]	ribonucleoprotein complex [GO:1990904]; ribosome [GO:0005840]; structural constituent of ribosome [GO:0003735]; translation [GO:0006412]	structural constituent of ribosome [GO:0003735]	GO:0003735; GO:0005840; GO:0006412; GO:1990904	Eukaryotic ribosomal protein eS31 family; Ubiquitin family
A0A163JKT2	UPI000006BB85	Cytoplasm		cytoplasm, Nucleus	Lipid anchor, Soluble	Non-apoplastic	Cytoplasmic effector	EKO05_0005905 EKO05_004728 ST47_g2436	305
A0A8H7JTV1	UPI0018FF4F36	uncharacterized protein		Cytoplasm, Nucleus	Soluble	non-apoplastic	Non-effector	EKO05_003239	446			protein phosphorylation [GO:0006468]		ATP binding [GO:0005524]; protein kinase activity [GO:0004672]; protein phosphorylation [GO:0006468]	ATP binding [GO:0005524]; protein kinase activity [GO:0004672]	GO:0004672; GO:0005524; GO:0006468
A0A8H7MTR0	UPI0019013BBE	Uncharacterized protein	×	Extracellular	Soluble	Apoplastic	Non-effector	EKO05_0006563 EKO05_005729	254								Ice-binding protein family
A0A976NBJ3	UPI00220DD514	Endo-1,4-beta-xylanase	×	Extracellular	Soluble	Apoplastic	Non-effector	EKO05_0003894	334			polysaccharide catabolic process [GO:0000272]		endo-1,4-beta-xylanase activity [GO:0031176]; polysaccharide catabolic process [GO:0000272]	endo-1,4-beta-xylanase activity [GO:0031176]	GO:0000272; GO:0031176	Glycosyl hydrolase 10 (cellulase F) family
A0A097PUD7	UPI00052AC599	Tubulin beta chain		Cytoplasm	Soluble	Non-apoplastic	Non-effector	EKO05_0001461	447	FUNCTION: Tubulin is the major constituent of microtubules, a cylinder consisting of laterally associated linear protofilaments composed of alpha- and beta-tubulin heterodimers. Microtubules grow by the addition of GTP-tubulin dimers to the microtubule end, where a stabilizing cap forms. Below the cap, tubulin dimers are in GDP-bound state, owing to GTPase activity of alpha-tubulin. {ECO:0000256|…		microtubule-based process [GO:0007017]	microtubule [GO:0005874]	microtubule [GO:0005874]; GTP binding [GO:0005525]; GTPase activity [GO:0003924]; structural constituent of cytoskeleton [GO:0005200]; microtubule-based process [GO:0007017]	GTP binding [GO:0005525]; GTPase activity [GO:0003924]; structural constituent of cytoskeleton [GO:0005200]	GO:0003924; GO:0005200; GO:0005525; GO:0005874; GO:0007017	Tubulin family
A0A097PUH1	UPI0000DD353C	ATP binding		Cytoplasm, Nucleus	Soluble	Non-apoplastic	Non-effector	EKO05_0008867 EKO05_007513 ST47_g7500	375	FUNCTION: Actins are highly conserved proteins that are involved in various types of cell motility and are ubiquitously expressed in all eukaryotic cells. {ECO:0000256|ARBA:ARBA00003520}.				cytoskeleton [GO:0005856]; hydrolase activity [GO:0016787]			Actin family
A0A162V8T6	UPI0007BB7136	non-specific serine/threonine protein kinase		Nucleus	Soluble	Non-apoplastic	Cytoplasmic effector	EKO05_0005143 EKO05_004355 ST47_g10573	615			protein phosphorylation [GO:0006468]		ATP binding [GO:0005524]; protein serine/threonine kinase activity [GO:0004674]; protein phosphorylation [GO:0006468]	ATP binding [GO:0005524]; protein serine/threonine kinase activity [GO:0004674]	GO:0004674; GO:0005524; GO:0006468
A0A162VCT1	UPI0007BB2ADE	Structural constituent of ribosome		Cytoplasm	Soluble	Non-apoplastic	Cytoplasmic effector	EKO05_0000291 EKO05_000289 ST47_g10505	110				cytosolic large ribosomal subunit [GO:0022625]	cytosolic large ribosomal subunit [GO:0022625]; RNA binding [GO:0003723]; structural constituent of ribosome [GO:0003735]	RNA binding [GO:0003723]; structural constituent of ribosome [GO:0003735]	GO:0003723; GO:0003735; GO:0022625	Eukaryotic ribosomal protein eL30 family
A0A162VGT3	UPI0007BBA69E	3-phytase	×	Extracellular	Soluble	Apoplastic	Non-effector	EKO05_0001318 EKO05_001312 ST47_g10402	554					3-phytase activity [GO:0016158]	3-phytase activity [GO:0016158]	GO:0016158	Histidine acid phosphatase family
A0A162VT75	UPI0007BB357A	Uncharacterized protein	×	Cytoplasm, Extracellular	Soluble	Apoplastic	Apoplastic effector	EKO05_0000682 EKO05_000681 ST47_g10248	284
A0A162VSR6	UPI0007BBEE35	ATP synthase subunit alpha		Mitochondrion	Peripheral, Soluble	Non-apoplastic	Non-effector	EKO05_0002352 EKO05_010727 ST47_g10310	548	FUNCTION: Produces ATP from ADP in the presence of a proton gradient across the membrane. {ECO:0000256|RuleBase:RU003551}.			proton-transporting ATP synthase complex, catalytic core F(1) [GO:0045261]	proton-transporting ATP synthase complex, catalytic core F(1) [GO:0045261]; ATP binding [GO:0005524]; proton-transporting ATP synthase activity, rotational mechanism [GO:0046933]	ATP binding [GO:0005524]; proton-transporting ATP synthase activity, rotational mechanism [GO:0046933]	GO:0005524; GO:0045261; GO:0046933	ATPase alpha/beta chains family
A0A162VSU7	UPI0007BB8C05	ATP binding		Endoplasmic reticulum	Transmembrane	Non-apoplastic	Non-effector	ST47_g10228	1286				membrane [GO:0016020]	membrane [GO:0016020]; ATP binding [GO:0005524]; ATP hydrolysis activity [GO:0016887]; ATPase-coupled monoatomic cation transmembrane transporter activity [GO:0019829]; P-type transmembrane transporter activity [GO:0140358]	ATP binding [GO:0005524]; ATP hydrolysis activity [GO:0016887]; ATPase-coupled monoatomic cation transmembrane transporter activity [GO:0019829]; P-type transmembrane transporter activity [GO:0140358]	GO:0005524; GO:0016020; GO:0016887; GO:0019829; GO:0140358	Cation transport ATPase (P-type) (TC 3.A.3) family, Type V subfamily
A0A162VUU6	UPI0007BB5EA5	Malate dehydrogenase		Mitochondrion	Peripheral, Soluble	Non-apoplastic	Non-effector	EKO05_0000667 EKO05_000665 ST47_g10232	339			malate metabolic process [GO:0006108]; tricarboxylic acid cycle [GO:0006099]		L-malate dehydrogenase activity [GO:0030060]; malate metabolic process [GO:0006108]; tricarboxylic acid cycle [GO:0006099]	L-malate dehydrogenase activity [GO:0030060]	GO:0006099; GO:0006108; GO:0030060	LDH/MDH superfamily, MDH type 1 family
A0A162VYR5	UPI0007BAEABC	RNA helicase		Cytoplasm, Nucleus	Soluble	Non-apoplastic	Cytoplasmic effector	EKO05_0006445 ST47_g10195	438					ATP binding [GO:0005524]; hydrolase activity [GO:0016787]; nucleic acid binding [GO:0003676]; RNA helicase activity [GO:0003724]	ATP binding [GO:0005524]; hydrolase activity [GO:0016787]; nucleic acid binding [GO:0003676]; RNA helicase activity [GO:0003724]	GO:0003676; GO:0003724; GO:0005524; GO:0016787
A0A162VWL6	UPI0000DD0F1F	Histone H4		Nucleus	Soluble	Non-apoplastic	Cytoplasmic effector	EKO05_0001185 EKO05_001178 ST47_g10206	103	FUNCTION: Core component of nucleosome. Nucleosomes wrap and compact DNA into chromatin, limiting DNA accessibility to the cellular machineries which require DNA as a template. Histones thereby play a central role in transcription regulation, DNA repair, DNA replication and chromosomal stability. DNA accessibility is regulated via a complex set of post-translational modifications of histones, als…			nucleosome [GO:0000786]; nucleus [GO:0005634]	nucleosome [GO:0000786]; nucleus [GO:0005634]; DNA binding [GO:0003677]; protein heterodimerization activity [GO:0046982]; structural constituent of chromatin [GO:0030527]	DNA binding [GO:0003677]; protein heterodimerization activity [GO:0046982]; structural constituent of chromatin [GO:0030527]	GO:0000786; GO:0003677; GO:0005634; GO:0030527; GO:0046982	Histone H4 family
A0A162VYZ7	UPI0007BC025F	amidophosphoribosyltransferase		Cytoplasm	Soluble	Non-apoplastic	Non-effector	EKO05_0006529 EKO05_005696 ST47_g10110	592		PATHWAY: Purine metabolism; IMP biosynthesis via de novo pathway; N(1)-(5-phospho-D-ribosyl)glycinamide from 5-phospho-alpha-D-ribose 1-diphosphate: step 1/2. {ECO:0000256|ARBA:ARBA00005209}.	'de novo' IMP biosynthetic process [GO:0006189]; purine nucleobase biosynthetic process [GO:0009113]		amidophosphoribosyltransferase activity [GO:0004044]; 'de novo' IMP biosynthetic process [GO:0006189]; purine nucleobase biosynthetic process [GO:0009113]	amidophosphoribosyltransferase activity [GO:0004044]	GO:0004044; GO:0006189; GO:0009113	Purine/pyrimidine phosphoribosyltransferase family
A0A162W5W9	UPI0007BAF1EF	2 iron, 2 sulfur cluster binding		Mitochondrion	Peripheral	Non-apoplastic	Non-effector	ST47_g10123	833			cellular biosynthetic process [GO:0044249]; organic substance biosynthetic process [GO:1901576]; propionate metabolic process, methylcitrate cycle [GO:0019679]		2 iron, 2 sulfur cluster binding [GO:0051537]; 2-methylcitrate dehydratase activity [GO:0047547]; oxidoreductase activity [GO:0016491]; cellular biosynthetic process [GO:0044249]; organic substance biosynthetic process [GO:1901576]; propionate metabolic process, methylcitrate cycle [GO:0019679]	2 iron, 2 sulfur cluster binding [GO:0051537]; 2-methylcitrate dehydratase activity [GO:0047547]; oxidoreductase activity [GO:0016491]	GO:0016491; GO:0019679; GO:0044249; GO:0047547; GO:0051537; GO:1901576	PrpD family; Short-chain dehydrogenases/reductases (SDR) family
A0A162W7R9	UPI0007BC3FF7	Succinate dehydrogenase [ubiquinone] flavoprotein subunit, mitochondrial (EC 1.3.5.1)		Mitochondrion	Peripheral, Soluble	Non-apoplastic	Non-effector	ST47_g10130	640	FUNCTION: Flavoprotein (FP) subunit of succinate dehydrogenase (SDH) that is involved in complex II of the mitochondrial electron transport chain and is responsible for transferring electrons from succinate to ubiquinone (coenzyme Q). {ECO:0000256|RuleBase:RU362051}.	PATHWAY: Carbohydrate metabolism; tricarboxylic acid cycle; fumarate from succinate (eukaryal route): step 1/1. {ECO:0000256|RuleBase:RU362051}.	electron transport chain [GO:0022900]; tricarboxylic acid cycle [GO:0006099]	mitochondrial inner membrane [GO:0005743]	mitochondrial inner membrane [GO:0005743]; flavin adenine dinucleotide binding [GO:0050660]; fumarate reductase (menaquinone) [GO:0102040]; succinate dehydrogenase (ubiquinone) activity [GO:0008177]; electron transport chain [GO:0022900]; tricarboxylic acid cycle [GO:0006099]	flavin adenine dinucleotide binding [GO:0050660]; fumarate reductase (menaquinone) [GO:0102040]; succinate dehydrogenase (ubiquinone) activity [GO:0008177]	GO:0005743; GO:0006099; GO:0008177; GO:0022900; GO:0050660; GO:0102040	FAD-dependent oxidoreductase 2 family, FRD/SDH subfamily
A0A162WCN9	UPI0007BBE00E	Uncharacterized protein	×	Extracellular	Soluble	Apoplastic	Apoplastic effector	EKO05_0009399 EKO05_008018 ST47_g9909	141
A0A162WZ32	UPI0007BC75C4	Chorismate synthase		Cytoplasm	Soluble	Non-apoplastic	Non-effector	EKO05_0007323 EKO05_009661 ST47_g9600	407		PATHWAY: Metabolic intermediate biosynthesis; chorismate biosynthesis; chorismate from D-erythrose 4-phosphate and phosphoenolpyruvate: step 7/7. {ECO:0000256|ARBA:ARBA00005044, ECO:0000256|RuleBase:RU000605}.	amino acid biosynthetic process [GO:0008652]; aromatic amino acid family biosynthetic process [GO:0009073]; chorismate biosynthetic process [GO:0009423]		chorismate synthase activity [GO:0004107]; amino acid biosynthetic process [GO:0008652]; aromatic amino acid family biosynthetic process [GO:0009073]; chorismate biosynthetic process [GO:0009423]	chorismate synthase activity [GO:0004107]	GO:0004107; GO:0008652; GO:0009073; GO:0009423	Chorismate synthase family
A0A162XBN2	UPI0007BAF4DC	Malate dehydrogenase		Cytoplasm	Soluble	Apoplastic	Non-effector	ST47_g9357	330	FUNCTION: Catalytic activity		tricarboxylic acid cycle [GO:0006099] malate metabolic process [GO:0006108]	cytosol [GO:0005829]		L-malate dehydrogenase (NAD+) activity [GO:0030060]		LDH/MDH superfamily. MDH type 1 family
A0A162X8J3	UPI0007BBBADF	Serine/threonine-protein phosphatase		Cytoplasm, Nucleus	Soluble	Non-apoplastic	Non-effector	EKO05_0009047 EKO05_007689 ST47_g9446	329					metal ion binding [GO:0046872]; myosin phosphatase activity [GO:0017018]	metal ion binding [GO:0046872]; myosin phosphatase activity [GO:0017018]	GO:0017018; GO:0046872	PPP phosphatase family
A0A162WG62	UPI0007BB1215	T-complex protein 1 subunit gamma		Cytoplasm	Peripheral, Soluble	Non-apoplastic	Cytoplasmic effector	EKO05_0010362 EKO05_009279 ST47_g9838	548				chaperonin-containing T-complex [GO:0005832]	chaperonin-containing T-complex [GO:0005832]; ATP binding [GO:0005524]; ATP hydrolysis activity [GO:0016887]; ATP-dependent protein folding chaperone [GO:0140662]; unfolded protein binding [GO:0051082]	ATP binding [GO:0005524]; ATP hydrolysis activity [GO:0016887]; ATP-dependent protein folding chaperone [GO:0140662]; unfolded protein binding [GO:0051082]	GO:0005524; GO:0005832; GO:0016887; GO:0051082; GO:0140662	TCP-1 chaperonin family
A0A162WK04	UPI0007BB19AF	GTPase		Cytoplasm	Soluble	Non-apoplastic	Non-effector	ST47_g9811	567			apoptotic process [GO:0006915]; nucleocytoplasmic transport [GO:0006913]	nucleus [GO:0005634]	nucleus [GO:0005634]; GTP binding [GO:0005525]; GTPase activity [GO:0003924]; apoptotic process [GO:0006915]; nucleocytoplasmic transport [GO:0006913]	GTP binding [GO:0005525]; GTPase activity [GO:0003924]	GO:0003924; GO:0005525; GO:0005634; GO:0006913; GO:0006915	Proteasome subunit p27 family; Small GTPase superfamily, Ran family
A0A162X5C7	UPI0007BB11A7	ATP binding		Mitochondrion	Peripheral, Soluble	Non-apoplastic	Cytoplasmic effector	EKO05_0002947 EKO05_002229 ST47_g9505	581			protein refolding [GO:0042026]		ATP binding [GO:0005524]; ATP-dependent protein folding chaperone [GO:0140662]; protein refolding [GO:0042026]	ATP binding [GO:0005524]; ATP-dependent protein folding chaperone [GO:0140662]	GO:0005524; GO:0042026; GO:0140662	Chaperonin (HSP60) family
A0A162XMS9	UPI0007BC1F76	tripeptidyl-peptidase II	×	Extracellular	Soluble	Apoplastic	Non-effector	ST47_g9301	600			proteolysis [GO:0006508]	extracellular space [GO:0005615]	extracellular space [GO:0005615]; metal ion binding [GO:0046872]; serine-type endopeptidase activity [GO:0004252]; proteolysis [GO:0006508]	metal ion binding [GO:0046872]; serine-type endopeptidase activity [GO:0004252]	GO:0004252; GO:0005615; GO:0006508; GO:0046872
A0A162XWT1	UPI0007BC7CCD	rRNA binding		Cytoplasm	Soluble	Non-apoplastic	Cytoplasmic effector	EKO05_0004282 EKO05_003525 ST47_g9043	192			translation [GO:0006412]	small ribosomal subunit [GO:0015935]	small ribosomal subunit [GO:0015935]; rRNA binding [GO:0019843]; structural constituent of ribosome [GO:0003735]; translation [GO:0006412]	rRNA binding [GO:0019843]; structural constituent of ribosome [GO:0003735]	GO:0003735; GO:0006412; GO:0015935; GO:0019843	Universal ribosomal protein uS4 family
A0A162XZZ1	UPI0007BC561C	GTP binding		Lysosome/Vacuole	Lipid anchor	Non-apoplastic	Cytoplasmic effector	EKO05_0004012 ST47_g9299	221					GTP binding [GO:0005525]; GTPase activity [GO:0003924]	GTP binding [GO:0005525]; GTPase activity [GO:0003924]	GO:0003924; GO:0005525
A0A162Y8Z3	UPI0007BB2637	40S ribosomal protein S4		Nucleus	Soluble	Non-apoplastic	Cytoplasmic effector	EKO05_0004318 EKO05_003560 ST47_g9010	262			translation [GO:0006412]	ribonucleoprotein complex [GO:1990904]; ribosome [GO:0005840]	ribonucleoprotein complex [GO:1990904]; ribosome [GO:0005840]; rRNA binding [GO:0019843]; structural constituent of ribosome [GO:0003735]; translation [GO:0006412]	rRNA binding [GO:0019843]; structural constituent of ribosome [GO:0003735]	GO:0003735; GO:0005840; GO:0006412; GO:0019843; GO:1990904	Eukaryotic ribosomal protein eS4 family
A0A162YBD6	UPI0007BB415B	ATPase	×	Cell membrane	Transmembrane	Non-apoplastic	Non-effector	ST47_g8911	1471				membrane [GO:0016020]	membrane [GO:0016020]; ABC-type transporter activity [GO:0140359]; ATP binding [GO:0005524]; ATP hydrolysis activity [GO:0016887]	ABC-type transporter activity [GO:0140359]; ATP binding [GO:0005524]; ATP hydrolysis activity [GO:0016887]	GO:0005524; GO:0016020; GO:0016887; GO:0140359	ABC transporter superfamily, ABCG family, PDR (TC 3.A.1.205) subfamily
A0A162YL51	UPI0007BC4935	Ribonucleoside-diphosphate reductase		Cytoplasm	Soluble	Non-apoplastic	Non-effector	EKO05_0007520 EKO05_009478 ST47_g8778	906	FUNCTION: Provides the precursors necessary for DNA synthesis. Catalyzes the biosynthesis of deoxyribonucleotides from the corresponding ribonucleotides. {ECO:0000256|ARBA:ARBA00024942, ECO:0000256|RuleBase:RU003410}.	PATHWAY: Genetic information processing; DNA replication. {ECO:0000256|ARBA:ARBA00005160, ECO:0000256|RuleBase:RU003410}.	deoxyribonucleotide biosynthetic process [GO:0009263]; DNA replication [GO:0006260]		ATP binding [GO:0005524]; ribonucleoside-diphosphate reductase activity, thioredoxin disulfide as acceptor [GO:0004748]; deoxyribonucleotide biosynthetic process [GO:0009263]; DNA replication [GO:0006260]	ATP binding [GO:0005524]; ribonucleoside-diphosphate reductase activity, thioredoxin disulfide as acceptor [GO:0004748]	GO:0004748; GO:0005524; GO:0006260; GO:0009263	Ribonucleoside diphosphate reductase large chain family
A0A162YZK1	UPI0007BC34D3	RNA binding		Cytoplasm	Soluble	Non-apoplastic	Cytoplasmic effector	EKO05_0006974 EKO05_006133 ST47_g8462	214			translation [GO:0006412]	small ribosomal subunit [GO:0015935]	small ribosomal subunit [GO:0015935]; RNA binding [GO:0003723]; structural constituent of ribosome [GO:0003735]; translation [GO:0006412]	RNA binding [GO:0003723]; structural constituent of ribosome [GO:0003735]	GO:0003723; GO:0003735; GO:0006412; GO:0015935	Universal ribosomal protein uS7 family
A0A162Z1A6	UPI0007BC434A	RNA binding		Cytoplasm	Soluble	Non-apoplastic	Cytoplasmic effector	EKO05_006172 ST47_g8425	205			translation [GO:0006412]	ribonucleoprotein complex [GO:1990904]; ribosome [GO:0005840]	ribonucleoprotein complex [GO:1990904]; ribosome [GO:0005840]; RNA binding [GO:0003723]; structural constituent of ribosome [GO:0003735]; translation [GO:0006412]	RNA binding [GO:0003723]; structural constituent of ribosome [GO:0003735]	GO:0003723; GO:0003735; GO:0005840; GO:0006412; GO:1990904	Universal ribosomal protein uS13 family
A0A162ZB42	UPI0007BB274F	Sulfate adenylyltransferase		Cytoplasm	Peripheral, Soluble	Non-apoplastic	Non-effector	met3 MET3 EKO05_0004533 EKO05_003753 ST47_g8379	573	FUNCTION: Catalyzes the first intracellular reaction of sulfate assimilation, forming adenosine-5'-phosphosulfate (APS) from inorganic sulfate and ATP. Plays an important role in sulfate activation as a component of the biosynthesis pathway of sulfur-containing amino acids. {ECO:0000256|HAMAP-Rule:MF_03106}.	PATHWAY: Sulfur metabolism; hydrogen sulfide biosynthesis; sulfite from sulfate: step 1/3. {ECO:0000256|HAMAP-Rule:MF_03106}.; PATHWAY: Sulfur metabolism; sulfate assimilation. {ECO:0000256|ARBA:ARBA00005050}.	cysteine biosynthetic process [GO:0019344]; hydrogen sulfide biosynthetic process [GO:0070814]; methionine biosynthetic process [GO:0009086]; phosphorylation [GO:0016310]; sulfate assimilation [GO:0000103]	cytoplasm [GO:0005737]	cytoplasm [GO:0005737]; adenylylsulfate kinase activity [GO:0004020]; ATP binding [GO:0005524]; sulfate adenylyltransferase (ATP) activity [GO:0004781]; cysteine biosynthetic process [GO:0019344]; hydrogen sulfide biosynthetic process [GO:0070814]; methionine biosynthetic process [GO:0009086]; phosphorylation [GO:0016310]; sulfate assimilation [GO:0000103]	adenylylsulfate kinase activity [GO:0004020]; ATP binding [GO:0005524]; sulfate adenylyltransferase (ATP) activity [GO:0004781]	GO:0000103; GO:0004020; GO:0004781; GO:0005524; GO:0005737; GO:0009086; GO:0016310; GO:0019344; GO:0070814	APS kinase family; APS kinase family; Sulfate adenylyltransferase family; APS kinase family; Sulfate adenylyltransferase family
A0A162Z9I2	UPI0007BAF4C6	non-specific serine/threonine protein kinase		Nucleus	Soluble	Non-apoplastic	Cytoplasmic effector	EKO05_0004519 EKO05_003740 ST47_g8391	372			protein phosphorylation [GO:0006468]		ATP binding [GO:0005524]; protein serine/threonine kinase activity [GO:0004674]; protein phosphorylation [GO:0006468]	ATP binding [GO:0005524]; protein serine/threonine kinase activity [GO:0004674]	GO:0004674; GO:0005524; GO:0006468	Protein kinase superfamily
A0A162ZVX0	UPI0007BBCCDE	ATP synthase subunit beta		Mitochondrion	Peripheral, Soluble	Non-apoplastic	Non-effector	EKO05_0008741 EKO05_007394 ST47_g8029	514	FUNCTION: Produces ATP from ADP in the presence of a proton gradient across the membrane. {ECO:0000256|RuleBase:RU003553}.			proton-transporting ATP synthase complex, catalytic core F(1) [GO:0045261]	proton-transporting ATP synthase complex, catalytic core F(1) [GO:0045261]; ATP binding [GO:0005524]; proton-transporting ATP synthase activity, rotational mechanism [GO:0046933]; proton-transporting ATPase activity, rotational mechanism [GO:0046961]	ATP binding [GO:0005524]; proton-transporting ATP synthase activity, rotational mechanism [GO:0046933]; proton-transporting ATPase activity, rotational mechanism [GO:0046961]	GO:0005524; GO:0045261; GO:0046933; GO:0046961	ATPase alpha/beta chains family
A0A162ZZ51	UPI0007BB5263	Vacuolar proton pump subunit B		Cytoplasm, Nucleus	Peripheral, Soluble	Non-apoplastic	Non-effector	EKO05_0006320 EKO05_005494 ST47_g7969	517	FUNCTION: Non-catalytic subunit of the V1 complex of vacuolar(H+)-ATPase (V-ATPase), a multisubunit enzyme composed of a peripheral complex (V1) that hydrolyzes ATP and a membrane integral complex (V0) that translocates protons. V-ATPase is responsible for acidifying and maintaining the pH of intracellular compartments. {ECO:0000256|RuleBase:RU366021}.		ATP metabolic process [GO:0046034]	proton-transporting V-type ATPase, V1 domain [GO:0033180]	proton-transporting V-type ATPase, V1 domain [GO:0033180]; ATP binding [GO:0005524]; proton-transporting ATPase activity, rotational mechanism [GO:0046961]; ATP metabolic process [GO:0046034]	ATP binding [GO:0005524]; proton-transporting ATPase activity, rotational mechanism [GO:0046961]	GO:0005524; GO:0033180; GO:0046034; GO:0046961	ATPase alpha/beta chains family
A0A162ZC67	UPI0007BB7E85	Uncharacterized protein		Cytoplasm	Soluble	Non-apoplastic	Non-effector	EKO05_007557 ST47_g8324	340
A0A163A058	UPI0007BBCD66	Citrate synthase		Mitochondrion	Peripheral, Soluble	Non-apoplastic	Non-effector	EKO05_0006347 EKO05_005519 ST47_g7945	474			tricarboxylic acid cycle [GO:0006099]		acyltransferase activity, acyl groups converted into alkyl on transfer [GO:0046912]; tricarboxylic acid cycle [GO:0006099]	acyltransferase activity, acyl groups converted into alkyl on transfer [GO:0046912]	GO:0006099; GO:0046912	Citrate synthase family
A0A163A405	UPI0007BB1B2D	Importin subunit alpha		Cytoplasm, Nucleus	Soluble	Non-apoplastic	Non-effector	EKO05_0005219 EKO05_004974 ST47_g7868	556			protein import into nucleus [GO:0006606]	cytoplasm [GO:0005737]	cytoplasm [GO:0005737]; nuclear import signal receptor activity [GO:0061608]; protein import into nucleus [GO:0006606]	nuclear import signal receptor activity [GO:0061608]	GO:0005737; GO:0006606; GO:0061608	Importin alpha family
A0A163ABN9	UPI0007BB5936	14-3-3 protein		Cytoplasm	Soluble	Non-apoplastic	Cytoplasmic effector	EKO05_0003576 EKO05_002804 ST47_g7760	265								14-3-3 family
A0A163AI38	UPI0007BB7EC5	ATPase		Cytoplasm	Soluble	Non-apoplastic	Non-effector	EKO05_001413 ST47_g7670	605					ATP binding [GO:0005524]; ATP hydrolysis activity [GO:0016887]	ATP binding [GO:0005524]; ATP hydrolysis activity [GO:0016887]	GO:0005524; GO:0016887
A0A163B584	UPI0007BC33F8	RNA helicase		Cytoplasm, Nucleus	Soluble	Non-apoplastic	Non-effector	DED1 EKO05_0008035 EKO05_006722 ST47_g7218	695					ATP binding [GO:0005524]; hydrolase activity [GO:0016787]; nucleic acid binding [GO:0003676]; RNA helicase activity [GO:0003724]	ATP binding [GO:0005524]; hydrolase activity [GO:0016787]; nucleic acid binding [GO:0003676]; RNA helicase activity [GO:0003724]	GO:0003676; GO:0003724; GO:0005524; GO:0016787	DEAD box helicase family
A0A163BDF7	UPI0007BC8072	Phosphoglycerate kinase		Cytoplasm	Soluble	Non-apoplastic	Cytoplasmic effector	EKO05_0001715 EKO05_001706 ST47_g7114	417			glycolytic process [GO:0006096]; phosphorylation [GO:0016310]		ATP binding [GO:0005524]; phosphoglycerate kinase activity [GO:0004618]; glycolytic process [GO:0006096]; phosphorylation [GO:0016310]	ATP binding [GO:0005524]; phosphoglycerate kinase activity [GO:0004618]	GO:0004618; GO:0005524; GO:0006096; GO:0016310	Phosphoglycerate kinase family
A0A163BE44	UPI0007BB649F	ADP-ribosylation factor		Cell membrane, Golgi apparatus	Peripheral, Lipid anchor	Non-apoplastic	Cytoplasmic effector	EKO05_0001740 EKO05_001728 ST47_g7136	183	FUNCTION: GTP-binding protein involved in protein trafficking; modulates vesicle budding and uncoating within the Golgi apparatus. {ECO:0000256|RuleBase:RU369003}.		protein transport [GO:0015031]; vesicle-mediated transport [GO:0016192]	Golgi apparatus [GO:0005794]	Golgi apparatus [GO:0005794]; GTP binding [GO:0005525]; GTPase activity [GO:0003924]; protein transport [GO:0015031]; vesicle-mediated transport [GO:0016192]	GTP binding [GO:0005525]; GTPase activity [GO:0003924]	GO:0003924; GO:0005525; GO:0005794; GO:0015031; GO:0016192	Small GTPase superfamily, Arf family
A0A163BTQ0	UPI0007BC11BD	Stress response protein Rds1	×	Extracellular	Soluble	Apoplastic	Non-effector	ST47_g6861	495
A0A163BPK7	UPI0007BB40EF	alpha,alpha-trehalose-phosphate synthase (UDP-forming)		Cytoplasm, Nucleus	Soluble	Non-apoplastic	Non-effector	EKO05_0000399 EKO05_000401 ST47_g6935	551		PATHWAY: Carbohydrate biosynthesis. {ECO:0000256|ARBA:ARBA00024331}.	trehalose biosynthetic process [GO:0005992]		alpha,alpha-trehalose-phosphate synthase (UDP-forming) activity [GO:0003825]; trehalose biosynthetic process [GO:0005992]	alpha,alpha-trehalose-phosphate synthase (UDP-forming) activity [GO:0003825]	GO:0003825; GO:0005992
A0A163CE82	UPI0007BC536E	Transaldolase		Cytoplasm	Soluble	Non-apoplastic	Cytoplasmic effector	EKO05_0000047 EKO05_000043 ST47_g6419	324	FUNCTION: Catalyzes the rate-limiting step of the non-oxidative phase in the pentose phosphate pathway. Catalyzes the reversible conversion of sedheptulose-7-phosphate and D-glyceraldehyde 3-phosphate into erythrose-4-phosphate and beta-D-fructose 6-phosphate. {ECO:0000256|RuleBase:RU000501}.	PATHWAY: Carbohydrate degradation; pentose phosphate pathway; D-glyceraldehyde 3-phosphate and beta-D-fructose 6-phosphate from D-ribose 5-phosphate and D-xylulose 5-phosphate (non-oxidative stage): step 2/3. {ECO:0000256|ARBA:ARBA00004857, ECO:0000256|RuleBase:RU000501}.	carbohydrate metabolic process [GO:0005975]; pentose-phosphate shunt [GO:0006098]	cytoplasm [GO:0005737]	cytoplasm [GO:0005737]; transaldolase activity [GO:0004801]; carbohydrate metabolic process [GO:0005975]; pentose-phosphate shunt [GO:0006098]	transaldolase activity [GO:0004801]	GO:0004801; GO:0005737; GO:0005975; GO:0006098	Transaldolase family, Type 1 subfamily
A0A163CF06	UPI0007BC002D	Structural constituent of ribosome		Endoplasmic reticulum	Transmembrane	Non-apoplastic	Non-effector	EKO05_000077 ST47_g6452	815			translation [GO:0006412]	nuclear inner membrane [GO:0005637]; ribonucleoprotein complex [GO:1990904]; ribosome [GO:0005840]	nuclear inner membrane [GO:0005637]; ribonucleoprotein complex [GO:1990904]; ribosome [GO:0005840]; chromatin binding [GO:0003682]; structural constituent of ribosome [GO:0003735]; translation [GO:0006412]	chromatin binding [GO:0003682]; structural constituent of ribosome [GO:0003735]	GO:0003682; GO:0003735; GO:0005637; GO:0005840; GO:0006412; GO:1990904	Eukaryotic ribosomal protein eL42 family
A0A163CIJ9	UPI0007BBE45B	Mitogen-activated protein kinase		Cytoplasm, Nucleus	Soluble	Non-apoplastic	Cytoplasmic effector	EKO05_0000792 EKO05_000794 ST47_g6406	354	FUNCTION: Mitogen-activated protein kinase involved in a signal transduction pathway that is activated by changes in the osmolarity of the extracellular environment. Controls osmotic regulation of transcription of target genes. {ECO:0000256|ARBA:ARBA00025247}.		protein phosphorylation [GO:0006468]; stress-activated MAPK cascade [GO:0051403]	nucleus [GO:0005634]	nucleus [GO:0005634]; ATP binding [GO:0005524]; MAP kinase activity [GO:0004707]; protein phosphorylation [GO:0006468]; stress-activated MAPK cascade [GO:0051403]	ATP binding [GO:0005524]; MAP kinase activity [GO:0004707]	GO:0004707; GO:0005524; GO:0005634; GO:0006468; GO:0051403	Protein kinase superfamily, Ser/Thr protein kinase family, MAP kinase subfamily
A0A163CAA6	UPI0007BBD5E4	Vesicular-fusion protein SEC18		Cytoplasm, Nucleus	Peripheral, Soluble	Non-apoplastic	Non-effector	EKO05_0000197 EKO05_000193 ST47_g6532	820	FUNCTION: Required for vesicle-mediated transport. Catalyzes the fusion of transport vesicles within the Golgi cisternae. Is also required for transport from the endoplasmic reticulum to the Golgi stack. Seems to function as a fusion protein required for the delivery of cargo proteins to all compartments of the Golgi stack independent of vesicle origin. {ECO:0000256|RuleBase:RU367045}.		protein transport [GO:0015031]; SNARE complex disassembly [GO:0035494]	cytoplasm [GO:0005737]	cytoplasm [GO:0005737]; ATP binding [GO:0005524]; ATP hydrolysis activity [GO:0016887]; protein transport [GO:0015031]; SNARE complex disassembly [GO:0035494]	ATP binding [GO:0005524]; ATP hydrolysis activity [GO:0016887]	GO:0005524; GO:0005737; GO:0015031; GO:0016887; GO:0035494	AAA ATPase family
A0A163CJQ6	UPI0007BB2E23	isocitrate dehydrogenase (NAD(+))		Mitochondrion	Soluble	Non-apoplastic	Non-effector	EKO05_0000815 EKO05_000817 ST47_g6384	383			tricarboxylic acid cycle [GO:0006099]		isocitrate dehydrogenase (NAD+) activity [GO:0004449]; magnesium ion binding [GO:0000287]; NAD binding [GO:0051287]; tricarboxylic acid cycle [GO:0006099]	isocitrate dehydrogenase (NAD+) activity [GO:0004449]; magnesium ion binding [GO:0000287]; NAD binding [GO:0051287]	GO:0000287; GO:0004449; GO:0006099; GO:0051287	Isocitrate and isopropylmalate dehydrogenases family
A0A163CLE8	UPI0007BC7477	Structural constituent of ribosome		Nucleus	Soluble	Non-apoplastic	Non-effector	EKO05_008447 ST47_g6322	797			translation [GO:0006412]	ribonucleoprotein complex [GO:1990904]; ribosome [GO:0005840]	ribonucleoprotein complex [GO:1990904]; ribosome [GO:0005840]; structural constituent of ribosome [GO:0003735]; translation [GO:0006412]	structural constituent of ribosome [GO:0003735]	GO:0003735; GO:0005840; GO:0006412; GO:1990904	Universal ribosomal protein uL11 family
A0A163CK09	UPI0007BB7C53	threonine--tRNA ligase		Cytoplasm	Soluble	Non-apoplastic	Non-effector	EKO05_0009612 EKO05_008507 ST47_g6265	785			threonyl-tRNA aminoacylation [GO:0006435]	cytoplasm [GO:0005737]	cytoplasm [GO:0005737]; ATP binding [GO:0005524]; threonine-tRNA ligase activity [GO:0004829]; threonyl-tRNA aminoacylation [GO:0006435]	ATP binding [GO:0005524]; threonine-tRNA ligase activity [GO:0004829]	GO:0004829; GO:0005524; GO:0005737; GO:0006435	Class-II aminoacyl-tRNA synthetase family
A0A163CNT5	UPI0007BB7EA5	40S ribosomal protein S26		Cytoplasm	Soluble	Non-apoplastic	Cytoplasmic effector	EKO05_0009658 EKO05_008548 ST47_g6225	124	FUNCTION: Component of the ribosome, a large ribonucleoprotein complex responsible for the synthesis of proteins in the cell. The small ribosomal subunit (SSU) binds messenger RNAs (mRNAs) and translates the encoded message by selecting cognate aminoacyl-transfer RNA (tRNA) molecules. The large subunit (LSU) contains the ribosomal catalytic site termed the peptidyl transferase center (PTC), which…		translation [GO:0006412]	ribonucleoprotein complex [GO:1990904]; ribosome [GO:0005840]	ribonucleoprotein complex [GO:1990904]; ribosome [GO:0005840]; structural constituent of ribosome [GO:0003735]; translation [GO:0006412]	structural constituent of ribosome [GO:0003735]	GO:0003735; GO:0005840; GO:0006412; GO:1990904	Eukaryotic ribosomal protein eS26 family
A0A163CXH0	UPI0007BC81E2	Tubulin beta chain		Endoplasmic reticulum	Transmembrane	Non-apoplastic	Non-effector	ST47_g6089	899			ceramide metabolic process [GO:0006672]; microtubule-based process [GO:0007017]	membrane [GO:0016020]; microtubule [GO:0005874]	membrane [GO:0016020]; microtubule [GO:0005874]; GTP binding [GO:0005525]; GTPase activity [GO:0003924]; hydrolase activity, acting on carbon-nitrogen (but not peptide) bonds, in linear amides [GO:0016811]; structural constituent of cytoskeleton [GO:0005200]; ceramide metabolic process [GO:0006672]; microtubule-based process [GO:0007017]	GTP binding [GO:0005525]; GTPase activity [GO:0003924]; hydrolase activity, acting on carbon-nitrogen (but not peptide) bonds, in linear amides [GO:0016811]; structural constituent of cytoskeleton [GO:0005200]	GO:0003924; GO:0005200; GO:0005525; GO:0005874; GO:0006672; GO:0007017; GO:0016020; GO:0016811	Alkaline ceramidase family; Tubulin family
A0A163CQ97	UPI0007BC4E88	T-complex protein 1 subunit eta		Cytoplasm	Soluble	Non-apoplastic	Non-effector	EKO05_0009651 EKO05_008541 ST47_g6232	561	FUNCTION: Molecular chaperone; assists the folding of proteins upon ATP hydrolysis. Known to play a role, in vitro, in the folding of actin and tubulin. {ECO:0000256|RuleBase:RU365042}.			chaperonin-containing T-complex [GO:0005832]	chaperonin-containing T-complex [GO:0005832]; ATP binding [GO:0005524]; ATP hydrolysis activity [GO:0016887]; ATP-dependent protein folding chaperone [GO:0140662]; unfolded protein binding [GO:0051082]	ATP binding [GO:0005524]; ATP hydrolysis activity [GO:0016887]; ATP-dependent protein folding chaperone [GO:0140662]; unfolded protein binding [GO:0051082]	GO:0005524; GO:0005832; GO:0016887; GO:0051082; GO:0140662	TCP-1 chaperonin family
A0A163D3L8	UPI0007BC6E84	RNA helicase		Nucleus	Soluble	Non-apoplastic	Non-effector	EKO05_001253 ST47_g5959	1063			RNA splicing [GO:0008380]	DNA-directed RNA polymerase complex [GO:0000428]; ribonucleoprotein complex [GO:1990904]	DNA-directed RNA polymerase complex [GO:0000428]; ribonucleoprotein complex [GO:1990904]; ATP binding [GO:0005524]; hydrolase activity [GO:0016787]; nucleic acid binding [GO:0003676]; RNA helicase activity [GO:0003724]; RNA splicing [GO:0008380]	ATP binding [GO:0005524]; hydrolase activity [GO:0016787]; nucleic acid binding [GO:0003676]; RNA helicase activity [GO:0003724]	GO:0000428; GO:0003676; GO:0003724; GO:0005524; GO:0008380; GO:0016787; GO:1990904	DEAD box helicase family, DEAH subfamily, DDX15/PRP43 sub-subfamily
A0A163DCQ9	UPI0007BAEA46	14-3-3 domain-containing protein		Cytoplasm	Soluble	Non-apoplastic	Cytoplasmic effector	EKO05_007012 ST47_g5698	412								14-3-3 family
A0A163DES2	UPI0007BBA996	ATPase	×	Cell membrane, Lysosome/Vacuole	Transmembrane	Non-apoplastic	Non-effector	ST47_g5741	1563				membrane [GO:0016020]	membrane [GO:0016020]; ABC-type transporter activity [GO:0140359]; ATP binding [GO:0005524]; ATP hydrolysis activity [GO:0016887]	ABC-type transporter activity [GO:0140359]; ATP binding [GO:0005524]; ATP hydrolysis activity [GO:0016887]	GO:0005524; GO:0016020; GO:0016887; GO:0140359	ABC transporter superfamily, ABCG family, PDR (TC 3.A.1.205) subfamily
A0A163D4M9	UPI0007BBE457	GTP binding		Cytoplasm	Peripheral, Soluble	Non-apoplastic	Cytoplasmic effector	EKO05_0001243 ST47_g5946	374			cell division [GO:0051301]	cell cortex [GO:0005938]; septin cytoskeleton [GO:0032156]	cell cortex [GO:0005938]; septin cytoskeleton [GO:0032156]; GTP binding [GO:0005525]; cell division [GO:0051301]	GTP binding [GO:0005525]	GO:0005525; GO:0005938; GO:0032156; GO:0051301	TRAFAC class TrmE-Era-EngA-EngB-Septin-like GTPase superfamily, Septin GTPase family
A0A163DJG1	UPI0007BB96FA	Pyruvate carboxylase		Cytoplasm	Soluble	Non-apoplastic	Non-effector	EKO05_0008206 EKO05_006876 ST47_g5826	1196	FUNCTION: Catalyzes a 2-step reaction, involving the ATP-dependent carboxylation of the covalently attached biotin in the first step and the transfer of the carboxyl group to pyruvate in the second. {ECO:0000256|PIRNR:PIRNR001594}.; FUNCTION: Pyruvate carboxylase catalyzes a 2-step reaction, involving the ATP-dependent carboxylation of the covalently attached biotin in the first step and the tran…	PATHWAY: Carbohydrate biosynthesis; gluconeogenesis. {ECO:0000256|ARBA:ARBA00004742}.	gluconeogenesis [GO:0006094]; pyruvate metabolic process [GO:0006090]	cytoplasm [GO:0005737]	cytoplasm [GO:0005737]; ATP binding [GO:0005524]; metal ion binding [GO:0046872]; pyruvate carboxylase activity [GO:0004736]; gluconeogenesis [GO:0006094]; pyruvate metabolic process [GO:0006090]	ATP binding [GO:0005524]; metal ion binding [GO:0046872]; pyruvate carboxylase activity [GO:0004736]	GO:0004736; GO:0005524; GO:0005737; GO:0006090; GO:0006094; GO:0046872
A0A163DL60	UPI0007BB5D72	Phosphomannomutase		Cytoplasm	Soluble	Non-apoplastic	Cytoplasmic effector	EKO05_0008311 ST47_g5735	272	FUNCTION: Involved in the synthesis of the GDP-mannose and dolichol-phosphate-mannose required for a number of critical mannosyl transfer reactions. {ECO:0000256|RuleBase:RU361118}.	PATHWAY: Nucleotide-sugar biosynthesis; GDP-alpha-D-mannose biosynthesis; alpha-D-mannose 1-phosphate from D-fructose 6-phosphate: step 2/2. {ECO:0000256|ARBA:ARBA00004699, ECO:0000256|RuleBase:RU361118}.	GDP-mannose biosynthetic process [GO:0009298]	cytoplasm [GO:0005737]	cytoplasm [GO:0005737]; phosphomannomutase activity [GO:0004615]; GDP-mannose biosynthetic process [GO:0009298]	phosphomannomutase activity [GO:0004615]	GO:0004615; GO:0005737; GO:0009298	Eukaryotic PMM family
A0A163DJH6	UPI0007BBB83E	ATP binding		Cytoplasm, Nucleus	Soluble	Non-apoplastic	Non-effector	ST47_g5825	410			protein phosphorylation [GO:0006468]		ATP binding [GO:0005524]; RNA polymerase II CTD heptapeptide repeat kinase activity [GO:0008353]; protein phosphorylation [GO:0006468]	ATP binding [GO:0005524]; RNA polymerase II CTD heptapeptide repeat kinase activity [GO:0008353]	GO:0005524; GO:0006468; GO:0008353	Protein kinase superfamily
A0A163DMN4	UPI0007BC3339	Serine/threonine-protein phosphatase		Cytoplasm, Nucleus	Soluble	Non-apoplastic	Cytoplasmic effector	EKO05_0004499 EKO05_003724 ST47_g5551	321					myosin phosphatase activity [GO:0017018]	myosin phosphatase activity [GO:0017018]	GO:0017018	PPP phosphatase family
A0A163DQ09	UPI0007BBE2D8	Acid phosphatase	×	Extracellular	Soluble	Non-apoplastic	Non-effector	EKO05_0004485 EKO05_003710 ST47_g5565	439					phosphatase activity [GO:0016791]	phosphatase activity [GO:0016791]	GO:0016791
A0A163DU27	UPI0007BB3E2C	Histone H2B		Nucleus	Soluble	Non-apoplastic	Cytoplasmic effector	EKO05_0009742 EKO05_008627 ST47_g5505	138				nucleosome [GO:0000786]; nucleus [GO:0005634]	nucleosome [GO:0000786]; nucleus [GO:0005634]; DNA binding [GO:0003677]; protein heterodimerization activity [GO:0046982]; structural constituent of chromatin [GO:0030527]	DNA binding [GO:0003677]; protein heterodimerization activity [GO:0046982]; structural constituent of chromatin [GO:0030527]	GO:0000786; GO:0003677; GO:0005634; GO:0030527; GO:0046982	Histone H2B family
A0A163DMW2	UPI0007BB2EA5	Peroxiredoxin		Cytoplasm	Soluble	Non-apoplastic	Non-effector	EKO05_0004496 EKO05_003721 ST47_g5554	218	FUNCTION: Thiol-specific peroxidase that catalyzes the reduction of hydrogen peroxide and organic hydroperoxides to water and alcohols, respectively. {ECO:0000256|PIRNR:PIRNR000239}.				peroxiredoxin activity [GO:0051920]	peroxiredoxin activity [GO:0051920]	GO:0051920	Peroxiredoxin family
A0A163DZ63	UPI0007BB2DC6	Nucleolar GTP-binding protein 2		Nucleus	Soluble	Non-apoplastic	Cytoplasmic effector	EKO05_0003973 EKO05_003229 ST47_g5459	606	FUNCTION: GTPase that associates with pre-60S ribosomal subunits in the nucleolus and is required for their nuclear export and maturation. {ECO:0000256|ARBA:ARBA00003892, ECO:0000256|RuleBase:RU364023}.			nucleolus [GO:0005730]	nucleolus [GO:0005730]; GTP binding [GO:0005525]	GTP binding [GO:0005525]	GO:0005525; GO:0005730	TRAFAC class YlqF/YawG GTPase family, NOG2 subfamily
A0A163G6K6	UPI0007BBAF3D	Cellulase	×	Extracellular	Soluble	Apoplastic	Apoplastic effector	EKO05_0007041 EKO05_006200 ST47_g4206	249			polysaccharide catabolic process [GO:0000272]		cellulase activity [GO:0008810]; polysaccharide catabolic process [GO:0000272]	cellulase activity [GO:0008810]	GO:0000272; GO:0008810	Glycosyl hydrolase 12 (cellulase H) family
A0A163GBZ3	UPI0007BBA87E	phenylalanine--tRNA ligase		Cytoplasm, Nucleus	Soluble	Non-apoplastic	Cytoplasmic effector	EKO05_0003533 EKO05_002846 ST47_g4017	593			phenylalanyl-tRNA aminoacylation [GO:0006432]	cytoplasm [GO:0005737]	cytoplasm [GO:0005737]; ATP binding [GO:0005524]; magnesium ion binding [GO:0000287]; phenylalanine-tRNA ligase activity [GO:0004826]; RNA binding [GO:0003723]; phenylalanyl-tRNA aminoacylation [GO:0006432]	ATP binding [GO:0005524]; magnesium ion binding [GO:0000287]; phenylalanine-tRNA ligase activity [GO:0004826]; RNA binding [GO:0003723]	GO:0000287; GO:0003723; GO:0004826; GO:0005524; GO:0005737; GO:0006432	Phenylalanyl-tRNA synthetase beta subunit family, Type 2 subfamily
A0A163GAQ2	UPI0007BC1D41	Elongation factor 1-alpha		Cytoplasm	Peripheral, Soluble	Non-apoplastic	Cytoplasmic effector	EF-1a ST47_g4052	492	FUNCTION: This protein promotes the GTP-dependent binding of aminoacyl-tRNA to the A-site of ribosomes during protein biosynthesis. {ECO:0000256|RuleBase:RU000325}.			membrane [GO:0016020]	membrane [GO:0016020]; GTP binding [GO:0005525]; GTPase activity [GO:0003924]; translation elongation factor activity [GO:0003746]	GTP binding [GO:0005525]; GTPase activity [GO:0003924]; translation elongation factor activity [GO:0003746]	GO:0003746; GO:0003924; GO:0005525; GO:0016020	TRAFAC class translation factor GTPase superfamily, Classic translation factor GTPase family, EF-Tu/EF-1A subfamily
A0A163GEV1	UPI0007BB22BA	GTP binding		Cytoplasm, Nucleus	Soluble	Non-apoplastic	Cytoplasmic effector	EKO05_0003504 EKO05_002875 ST47_g4044	367					GTP binding [GO:0005525]; GTPase activity [GO:0003924]	GTP binding [GO:0005525]; GTPase activity [GO:0003924]	GO:0003924; GO:0005525
A0A163GI66	UPI0007BC5C55	ATP-dependent RNA helicase		Nucleus	Soluble	Non-apoplastic	Cytoplasmic effector	EKO05_0010441 EKO05_009201 ST47_g3988	615	FUNCTION: ATP-dependent RNA helicase involved in 40S ribosomal subunit biogenesis. Required for the processing and cleavage of 35S pre-rRNA at sites A0, A1, and A2, leading to mature 18S rRNA. {ECO:0000256|ARBA:ARBA00024310}.; FUNCTION: RNA helicase. {ECO:0000256|RuleBase:RU365068}.		rRNA processing [GO:0006364]	nucleolus [GO:0005730]	nucleolus [GO:0005730]; ATP binding [GO:0005524]; hydrolase activity [GO:0016787]; RNA binding [GO:0003723]; RNA helicase activity [GO:0003724]; rRNA processing [GO:0006364]	ATP binding [GO:0005524]; hydrolase activity [GO:0016787]; RNA binding [GO:0003723]; RNA helicase activity [GO:0003724]	GO:0003723; GO:0003724; GO:0005524; GO:0005730; GO:0006364; GO:0016787	DEAD box helicase family, DDX18/HAS1 subfamily
A0A163GJ21	UPI0007BC0206	ATP binding		Mitochondrion	Peripheral, Soluble	Non-apoplastic	Cytoplasmic effector	EKO05_0010977 EKO05_010204 ST47_g3971	673					ATP binding [GO:0005524]; ATP-dependent protein folding chaperone [GO:0140662]; unfolded protein binding [GO:0051082]	ATP binding [GO:0005524]; ATP-dependent protein folding chaperone [GO:0140662]; unfolded protein binding [GO:0051082]	GO:0005524; GO:0051082; GO:0140662	Heat shock protein 70 family
A0A163GX01	UPI0007BB79E7	Intracellular protein transport		Cytoplasm, Nucleus	Soluble	Non-apoplastic	Non-effector	EKO05_0007573 ST47_g3809	1072	FUNCTION: tRNA nucleus export receptor which facilitates tRNA translocation across the nuclear pore complex. Involved in pre-tRNA splicing, probably by affecting the interaction of pre-tRNA with splicing endonuclease. {ECO:0000256|ARBA:ARBA00025147}.		protein export from nucleus [GO:0006611]; tRNA processing [GO:0008033]	nucleus [GO:0005634]	nucleus [GO:0005634]; nuclear export signal receptor activity [GO:0005049]; small GTPase binding [GO:0031267]; protein export from nucleus [GO:0006611]; tRNA processing [GO:0008033]	nuclear export signal receptor activity [GO:0005049]; small GTPase binding [GO:0031267]	GO:0005049; GO:0005634; GO:0006611; GO:0008033; GO:0031267	Exportin family
A0A163H812	UPI0007BBA34C	GTP binding		Lysosome/Vacuole, Golgi apparatus	Lipid anchor, Soluble	Non-apoplastic	Cytoplasmic effector	EKO05_0008490 ST47_g3684	211					GTP binding [GO:0005525]; GTPase activity [GO:0003924]	GTP binding [GO:0005525]; GTPase activity [GO:0003924]	GO:0003924; GO:0005525
A0A163HV68	UPI0007BC5750	Dipeptidyl-peptidase V	×	Extracellular	Soluble	Apoplastic	Non-effector	EKO05_0008947 EKO05_007591 ST47_g3350	724			proteolysis [GO:0006508]		serine-type peptidase activity [GO:0008236]; proteolysis [GO:0006508]	serine-type peptidase activity [GO:0008236]	GO:0006508; GO:0008236	Peptidase S9C family
A0A163EAE9	UPI0007BB6021	Carboxypeptidase	×	Extracellular	Soluble	Non-apoplastic	Non-effector	ST47_g5276	546			proteolysis [GO:0006508]		serine-type carboxypeptidase activity [GO:0004185]; proteolysis [GO:0006508]	serine-type carboxypeptidase activity [GO:0004185]	GO:0004185; GO:0006508	Peptidase S10 family
A0A163EN09	UPI0007BB3F7F	Nucleolar protein 56		Nucleus	Soluble	Non-apoplastic	Cytoplasmic effector	EKO05_0009797 EKO05_008679 ST47_g5069	519	FUNCTION: Required for pre-18S rRNA processing. May bind microtubules. {ECO:0000256|ARBA:ARBA00024837}.		ribosome biogenesis [GO:0042254]	box C/D RNP complex [GO:0031428]; nucleolus [GO:0005730]; small-subunit processome [GO:0032040]	box C/D RNP complex [GO:0031428]; nucleolus [GO:0005730]; small-subunit processome [GO:0032040]; snoRNA binding [GO:0030515]; ribosome biogenesis [GO:0042254]	snoRNA binding [GO:0030515]	GO:0005730; GO:0030515; GO:0031428; GO:0032040; GO:0042254	NOP5/NOP56 family
A0A163EP98	UPI0007BC48A9	Calcium ion binding		Cytoplasm	Peripheral, Soluble	Non-apoplastic	Non-effector	ST47_g5000	640			actin filament bundle assembly [GO:0051017]		actin filament binding [GO:0051015]; actin filament bundle assembly [GO:0051017]	actin filament binding [GO:0051015]	GO:0051015; GO:0051017
A0A163ES82	UPI0007BB8222	Pyruvate dehydrogenase E1 component subunit alpha		Mitochondrion	Peripheral, Soluble	Non-apoplastic	Cytoplasmic effector	EKO05_0011442 EKO05_011035 ST47_g4965	427	FUNCTION: The pyruvate dehydrogenase complex catalyzes the overall conversion of pyruvate to acetyl-CoA and CO(2). {ECO:0000256|RuleBase:RU361139}.		acetyl-CoA biosynthetic process from pyruvate [GO:0006086]	intracellular membrane-bounded organelle [GO:0043231]	intracellular membrane-bounded organelle [GO:0043231]; pyruvate dehydrogenase (acetyl-transferring) activity [GO:0004739]; acetyl-CoA biosynthetic process from pyruvate [GO:0006086]	pyruvate dehydrogenase (acetyl-transferring) activity [GO:0004739]	GO:0004739; GO:0006086; GO:0043231
A0A163EVZ8	UPI0007BC0865	DNA replication licensing factor MCM6		Nucleus	Peripheral, Soluble	Non-apoplastic	Non-effector	EKO05_0009270 EKO05_007898 ST47_g4851	953	FUNCTION: Acts as component of the MCM2-7 complex (MCM complex) which is the replicative helicase essential for 'once per cell cycle' DNA replication initiation and elongation in eukaryotic cells. The active ATPase sites in the MCM2-7 ring are formed through the interaction surfaces of two neighboring subunits such that a critical structure of a conserved arginine finger motif is provided in tran…		DNA replication initiation [GO:0006270]; nuclear DNA replication [GO:0033260]; regulation of DNA-templated DNA replication initiation [GO:0030174]	DNA replication preinitiation complex [GO:0031261]; MCM complex [GO:0042555]; nuclear pre-replicative complex [GO:0005656]; nuclear replication fork [GO:0043596]	DNA replication preinitiation complex [GO:0031261]; MCM complex [GO:0042555]; nuclear pre-replicative complex [GO:0005656]; nuclear replication fork [GO:0043596]; ATP binding [GO:0005524]; DNA binding [GO:0003677]; DNA helicase activity [GO:0003678]; hydrolase activity [GO:0016787]; DNA replication initiation [GO:0006270]; nuclear DNA replication [GO:0033260]; regulation of DNA-templated DNA repl…	ATP binding [GO:0005524]; DNA binding [GO:0003677]; DNA helicase activity [GO:0003678]; hydrolase activity [GO:0016787]	GO:0003677; GO:0003678; GO:0005524; GO:0005656; GO:0006270; GO:0016787; GO:0030174; GO:0031261; GO:0033260; GO:0042555; GO:0043596	MCM family
A0A163EZE8	UPI000161ACEA	Structural constituent of ribosome		Cytoplasm	Soluble	Non-apoplastic	Cytoplasmic effector	EKO05_0004622 EKO05_003847 ST47_g4797	151			translation [GO:0006412]	ribonucleoprotein complex [GO:1990904]; ribosome [GO:0005840]	ribonucleoprotein complex [GO:1990904]; ribosome [GO:0005840]; structural constituent of ribosome [GO:0003735]; translation [GO:0006412]	structural constituent of ribosome [GO:0003735]	GO:0003735; GO:0005840; GO:0006412; GO:1990904	Universal ribosomal protein uS11 family
A0A163F0Y0	UPI0007BB3994	Small ribosomal subunit protein uS2		Cytoplasm	Soluble	Non-apoplastic	Non-effector	RPS0 EKO05_0010272 ST47_g4759	301	FUNCTION: Required for the assembly and/or stability of the 40S ribosomal subunit. Required for the processing of the 20S rRNA-precursor to mature 18S rRNA in a late step of the maturation of 40S ribosomal subunits. {ECO:0000256|HAMAP-Rule:MF_03015}.		ribosomal small subunit assembly [GO:0000028]; translation [GO:0006412]	cytosolic small ribosomal subunit [GO:0022627]	cytosolic small ribosomal subunit [GO:0022627]; structural constituent of ribosome [GO:0003735]; ribosomal small subunit assembly [GO:0000028]; translation [GO:0006412]	structural constituent of ribosome [GO:0003735]	GO:0000028; GO:0003735; GO:0006412; GO:0022627	Universal ribosomal protein uS2 family
A0A163EXX2	UPI0007BB49BF	Amino acid binding		Cytoplasm	Soluble	Non-apoplastic	Non-effector	ST47_g4946	1840		PATHWAY: Pyrimidine metabolism; UMP biosynthesis via de novo pathway; (S)-dihydroorotate from bicarbonate: step 1/3. {ECO:0000256|ARBA:ARBA00004812}.; PATHWAY: Pyrimidine metabolism; UMP biosynthesis via de novo pathway; (S)-dihydroorotate from bicarbonate: step 2/3. {ECO:0000256|ARBA:ARBA00004852}.	'de novo' pyrimidine nucleobase biosynthetic process [GO:0006207]; 'de novo' UMP biosynthetic process [GO:0044205]; glutamine metabolic process [GO:0006541]		amino acid binding [GO:0016597]; aspartate carbamoyltransferase activity [GO:0004070]; ATP binding [GO:0005524]; carbamoyl-phosphate synthase (glutamine-hydrolyzing) activity [GO:0004088]; metal ion binding [GO:0046872]; 'de novo' pyrimidine nucleobase biosynthetic process [GO:0006207]; 'de novo' UMP biosynthetic process [GO:0044205]; glutamine metabolic process [GO:0006541]	amino acid binding [GO:0016597]; aspartate carbamoyltransferase activity [GO:0004070]; ATP binding [GO:0005524]; carbamoyl-phosphate synthase (glutamine-hydrolyzing) activity [GO:0004088]; metal ion binding [GO:0046872]	GO:0004070; GO:0004088; GO:0005524; GO:0006207; GO:0006541; GO:0016597; GO:0044205; GO:0046872	Metallo-dependent hydrolases superfamily, DHOase family, CAD subfamily
A0A163F2I1	UPI0007BC4026	isocitrate dehydrogenase (NADP(+))		Mitochondrion	Soluble	Non-apoplastic	Non-effector	ST47_g4786	518			isocitrate metabolic process [GO:0006102]; tricarboxylic acid cycle [GO:0006099]		isocitrate dehydrogenase (NADP+) activity [GO:0004450]; magnesium ion binding [GO:0000287]; NAD binding [GO:0051287]; isocitrate metabolic process [GO:0006102]; tricarboxylic acid cycle [GO:0006099]	isocitrate dehydrogenase (NADP+) activity [GO:0004450]; magnesium ion binding [GO:0000287]; NAD binding [GO:0051287]	GO:0000287; GO:0004450; GO:0006099; GO:0006102; GO:0051287	Isocitrate and isopropylmalate dehydrogenases family
A0A163F3U9	UPI0007BBF9B6	Cyclin-dependent kinase 1		Cytoplasm, Nucleus	Soluble	Non-apoplastic	Cytoplasmic effector	EKO05_0010801 EKO05_010022 ST47_g4690	316			protein phosphorylation [GO:0006468]		ATP binding [GO:0005524]; protein serine/threonine kinase activity [GO:0004674]; protein phosphorylation [GO:0006468]	ATP binding [GO:0005524]; protein serine/threonine kinase activity [GO:0004674]	GO:0004674; GO:0005524; GO:0006468	Protein kinase superfamily
A0A163FBF3	UPI0007BB5879	Serine-type carboxypeptidase	×	Extracellular	Soluble	Apoplastic	Non-effector	EKO05_0005773 EKO05_004598 ST47_g4607	587			proteolysis [GO:0006508]		serine-type carboxypeptidase activity [GO:0004185]; proteolysis [GO:0006508]	serine-type carboxypeptidase activity [GO:0004185]	GO:0004185; GO:0006508	Peptidase S10 family
A0A163FUB1	UPI0007BB72C4	glutamate synthase (NADH)		Cytoplasm	Soluble	Non-apoplastic	Non-effector	EKO05_0008651 EKO05_007308 ST47_g4275	2135		PATHWAY: Amino-acid biosynthesis; L-glutamate biosynthesis via GLT pathway; L-glutamate from 2-oxoglutarate and L-glutamine (NAD(+) route): step 1/1. {ECO:0000256|ARBA:ARBA00004944}.; PATHWAY: Energy metabolism; nitrogen metabolism. {ECO:0000256|ARBA:ARBA00004802}.; PATHWAY: Nitrogen metabolism. {ECO:0000256|ARBA:ARBA00004909}.	glutamine metabolic process [GO:0006541]; L-glutamate biosynthetic process [GO:0097054]		3 iron, 4 sulfur cluster binding [GO:0051538]; flavin adenine dinucleotide binding [GO:0050660]; FMN binding [GO:0010181]; glutamate synthase (NADH) activity [GO:0016040]; iron ion binding [GO:0005506]; glutamine metabolic process [GO:0006541]; L-glutamate biosynthetic process [GO:0097054]	3 iron, 4 sulfur cluster binding [GO:0051538]; flavin adenine dinucleotide binding [GO:0050660]; FMN binding [GO:0010181]; glutamate synthase (NADH) activity [GO:0016040]; iron ion binding [GO:0005506]	GO:0005506; GO:0006541; GO:0010181; GO:0016040; GO:0050660; GO:0051538; GO:0097054	Glutamate synthase family
A0A976NJF2	UPI0021FA6A6F	uncharacterized protein		Cytoplasm	Soluble	Non-apoplastic	Cytoplasmic effector	EKO05_0008348	378								14-3-3 family
A0A976NKF4	UPI0000DD45AE	Ras GTPase	×	Lysosome/Vacuole	Lipid anchor, Soluble	Non-apoplastic	Cytoplasmic/apoplastic effector	EKO05_0008856	201					GTP binding [GO:0005525]; GTPase activity [GO:0003924]	GTP binding [GO:0005525]; GTPase activity [GO:0003924]	GO:0003924; GO:0005525
A0A976NL12	UPI001D80CDC0	GTPase Ryh1		Lysosome/Vacuole, Golgi apparatus	Lipid anchor, Soluble	Non-apoplastic	Cytoplasmic effector	EKO05_0009155	205					GTP binding [GO:0005525]; GTPase activity [GO:0003924]	GTP binding [GO:0005525]; GTPase activity [GO:0003924]	GO:0003924; GO:0005525
A0A976NM11	UPI00220BF7E1	60S ribosomal protein L12		Cytoplasm	Soluble	Non-apoplastic	Cytoplasmic effector	EKO05_0009547	166			translation [GO:0006412]	ribonucleoprotein complex [GO:1990904]; ribosome [GO:0005840]	ribonucleoprotein complex [GO:1990904]; ribosome [GO:0005840]; structural constituent of ribosome [GO:0003735]; translation [GO:0006412]	structural constituent of ribosome [GO:0003735]	GO:0003735; GO:0005840; GO:0006412; GO:1990904	Universal ribosomal protein uL11 family
A0A976R8L1	UPI00220FB78F	inorganic diphosphatase		Cytoplasm	Soluble	Non-apoplastic	Cytoplasmic effector	EKO05_0001915	288			phosphate-containing compound metabolic process [GO:0006796]	cytoplasm [GO:0005737]	cytoplasm [GO:0005737]; inorganic diphosphate phosphatase activity [GO:0004427]; magnesium ion binding [GO:0000287]; phosphate-containing compound metabolic process [GO:0006796]	inorganic diphosphate phosphatase activity [GO:0004427]; magnesium ion binding [GO:0000287]	GO:0000287; GO:0004427; GO:0005737; GO:0006796	PPase family
A0A976R8X4	UPI00220B1424	Carbamoyl-phosphate synthase (Glutamine-hydrolyzing)		Mitochondrion	Peripheral, Soluble	Non-apoplastic	Non-effector	EKO05_0002133	1172			amino acid metabolic process [GO:0006520]		ATP binding [GO:0005524]; metal ion binding [GO:0046872]; amino acid metabolic process [GO:0006520]	ATP binding [GO:0005524]; metal ion binding [GO:0046872]	GO:0005524; GO:0006520; GO:0046872
A0A976RAN3	UPI0021FD4D8D	Pre-mRNA-splicing factor 8		Nucleus	Soluble	Non-apoplastic	Non-effector	EKO05_0002475	2328			mRNA splicing, via spliceosome [GO:0000398]	spliceosomal complex [GO:0005681]	spliceosomal complex [GO:0005681]; metallopeptidase activity [GO:0008237]; U5 snRNA binding [GO:0030623]; U6 snRNA binding [GO:0017070]; mRNA splicing, via spliceosome [GO:0000398]	metallopeptidase activity [GO:0008237]; U5 snRNA binding [GO:0030623]; U6 snRNA binding [GO:0017070]	GO:0000398; GO:0005681; GO:0008237; GO:0017070; GO:0030623
A0A976R9L5	UPI0021F9E50B	Fe-S cluster-binding ribosome biosynthesis protein		Cytoplasm	Soluble	Non-apoplastic	Cytoplasmic effector	EKO05_0001420	507					ATP binding [GO:0005524]; ATP hydrolysis activity [GO:0016887]	ATP binding [GO:0005524]; ATP hydrolysis activity [GO:0016887]	GO:0005524; GO:0016887
A0A976RGH5	UPI002205CF66	60S ribosomal protein L11		Nucleus	Soluble	Non-apoplastic	Cytoplasmic effector	EKO05_0008264	164	FUNCTION: Component of the ribosome, a large ribonucleoprotein complex responsible for the synthesis of proteins in the cell. The small ribosomal subunit (SSU) binds messenger RNAs (mRNAs) and translates the encoded message by selecting cognate aminoacyl-transfer RNA (tRNA) molecules. The large subunit (LSU) contains the ribosomal catalytic site termed the peptidyl transferase center (PTC), which…		translation [GO:0006412]	ribonucleoprotein complex [GO:1990904]; ribosome [GO:0005840]	ribonucleoprotein complex [GO:1990904]; ribosome [GO:0005840]; structural constituent of ribosome [GO:0003735]; translation [GO:0006412]	structural constituent of ribosome [GO:0003735]	GO:0003735; GO:0005840; GO:0006412; GO:1990904	Universal ribosomal protein uL5 family
A0A976RH18	UPI0021FEE15A	uncharacterized protein		Cytoplasm	Soluble	Non-apoplastic	Non-effector	EKO05_0008907	359
A0A976RH96	UPI0022036761	carbamoyl-phosphate synthase		Cytoplasm	Soluble	Non-apoplastic	Non-effector	EKO05_0009379	1077			'de novo' pyrimidine nucleobase biosynthetic process [GO:0006207]; glutamine metabolic process [GO:0006541]		ATP binding [GO:0005524]; carbamoyl-phosphate synthase (glutamine-hydrolyzing) activity [GO:0004088]; metal ion binding [GO:0046872]; 'de novo' pyrimidine nucleobase biosynthetic process [GO:0006207]; glutamine metabolic process [GO:0006541]	ATP binding [GO:0005524]; carbamoyl-phosphate synthase (glutamine-hydrolyzing) activity [GO:0004088]; metal ion binding [GO:0046872]	GO:0004088; GO:0005524; GO:0006207; GO:0006541; GO:0046872
A0A163I424	UPI0007BAE981	inorganic diphosphatase		Mitochondrion	Soluble	Non-apoplastic	Cytoplasmic effector	EKO05_008165 ST47_g3295	386			phosphate-containing compound metabolic process [GO:0006796]	cytoplasm [GO:0005737]	cytoplasm [GO:0005737]; inorganic diphosphate phosphatase activity [GO:0004427]; magnesium ion binding [GO:0000287]; phosphate-containing compound metabolic process [GO:0006796]	inorganic diphosphate phosphatase activity [GO:0004427]; magnesium ion binding [GO:0000287]	GO:0000287; GO:0004427; GO:0005737; GO:0006796	PPase family
A0A163IDJ8	UPI0007BB144F	Ketol-acid reductoisomerase, mitochondrial		Mitochondrion	Peripheral, Soluble	Non-apoplastic	Cytoplasmic effector	EKO05_0006068 EKO05_004879 ST47_g3136	400		PATHWAY: Amino-acid biosynthesis; L-isoleucine biosynthesis; L-isoleucine from 2-oxobutanoate: step 2/4. {ECO:0000256|ARBA:ARBA00004885}.; PATHWAY: Amino-acid biosynthesis; L-valine biosynthesis; L-valine from pyruvate: step 2/4. {ECO:0000256|ARBA:ARBA00004864}.	isoleucine biosynthetic process [GO:0009097]; valine biosynthetic process [GO:0009099]	mitochondrion [GO:0005739]	mitochondrion [GO:0005739]; ketol-acid reductoisomerase activity [GO:0004455]; metal ion binding [GO:0046872]; isoleucine biosynthetic process [GO:0009097]; valine biosynthetic process [GO:0009099]	ketol-acid reductoisomerase activity [GO:0004455]; metal ion binding [GO:0046872]	GO:0004455; GO:0005739; GO:0009097; GO:0009099; GO:0046872	Ketol-acid reductoisomerase family
A0A163IAZ7	UPI0007BBA353	Elongation factor 2		Cytoplasm, Nucleus	Soluble	Non-apoplastic	Non-effector	ST47_g3157	1598			mRNA processing [GO:0006397]; translation [GO:0006412]	nucleus [GO:0005634]	nucleus [GO:0005634]; GTP binding [GO:0005525]; GTPase activity [GO:0003924]; metal ion binding [GO:0046872]; RNA binding [GO:0003723]; mRNA processing [GO:0006397]; translation [GO:0006412]	GTP binding [GO:0005525]; GTPase activity [GO:0003924]; metal ion binding [GO:0046872]; RNA binding [GO:0003723]	GO:0003723; GO:0003924; GO:0005525; GO:0005634; GO:0006397; GO:0006412; GO:0046872
A0A163IVJ7	UPI0007BC2575	RNA helicase		Nucleus	Soluble	Non-apoplastic	Non-effector	EKO05_0009188 EKO05_007820 ST47_g2976	1252			mRNA processing [GO:0006397]; RNA splicing [GO:0008380]	nucleus [GO:0005634]; ribonucleoprotein complex [GO:1990904]	nucleus [GO:0005634]; ribonucleoprotein complex [GO:1990904]; ATP binding [GO:0005524]; helicase activity [GO:0004386]; hydrolase activity [GO:0016787]; nucleic acid binding [GO:0003676]; mRNA processing [GO:0006397]; RNA splicing [GO:0008380]	ATP binding [GO:0005524]; helicase activity [GO:0004386]; hydrolase activity [GO:0016787]; nucleic acid binding [GO:0003676]	GO:0003676; GO:0004386; GO:0005524; GO:0005634; GO:0006397; GO:0008380; GO:0016787; GO:1990904
A0A163IX09	UPI0007BC5735	ADP/ATP translocase		Mitochondrion	Transmembrane	Non-apoplastic	Non-effector	EKO05_0008846 EKO05_007493 ST47_g2849	316	FUNCTION: Catalyzes the exchange of ADP and ATP across the membrane. {ECO:0000256|RuleBase:RU368008}.		mitochondrial ADP transmembrane transport [GO:0140021]; mitochondrial ATP transmembrane transport [GO:1990544]	mitochondrial inner membrane [GO:0005743]	mitochondrial inner membrane [GO:0005743]; ATP:ADP antiporter activity [GO:0005471]; mitochondrial ADP transmembrane transport [GO:0140021]; mitochondrial ATP transmembrane transport [GO:1990544]	ATP:ADP antiporter activity [GO:0005471]	GO:0005471; GO:0005743; GO:0140021; GO:1990544	Mitochondrial carrier (TC 2.A.29) family
A0A163IXJ1	UPI0007BB692D	GTP binding	×	Lysosome/Vacuole	Lipid anchor	Non-apoplastic	Apoplastic/cytoplasmic effector	EKO05_007502 ST47_g2858	231					GTP binding [GO:0005525]; GTPase activity [GO:0003924]	GTP binding [GO:0005525]; GTPase activity [GO:0003924]	GO:0003924; GO:0005525
A0A163J7I9	UPI00000013B2	Histone H4		Nucleus	Soluble	Non-apoplastic	Cytoplasmic effector	hhfA EKO05_0000480 EKO05_000478 ST47_g2702	103	FUNCTION: Core component of nucleosome. Nucleosomes wrap and compact DNA into chromatin, limiting DNA accessibility to the cellular machineries which require DNA as a template. Histones thereby play a central role in transcription regulation, DNA repair, DNA replication and chromosomal stability. DNA accessibility is regulated via a complex set of post-translational modifications of histones, als…			nucleosome [GO:0000786]; nucleus [GO:0005634]	nucleosome [GO:0000786]; nucleus [GO:0005634]; DNA binding [GO:0003677]; protein heterodimerization activity [GO:0046982]; structural constituent of chromatin [GO:0030527]	DNA binding [GO:0003677]; protein heterodimerization activity [GO:0046982]; structural constituent of chromatin [GO:0030527]	GO:0000786; GO:0003677; GO:0005634; GO:0030527; GO:0046982	Histone H4 family
A0A163J7K4	UPI0000DD0DC2	Histone H3		Nucleus	Soluble	Non-apoplastic	Cytoplasmic effector	EKO05_0000479 EKO05_000477 ST47_g2701	136				nucleosome [GO:0000786]; nucleus [GO:0005634]	nucleosome [GO:0000786]; nucleus [GO:0005634]; DNA binding [GO:0003677]; protein heterodimerization activity [GO:0046982]; structural constituent of chromatin [GO:0030527]	DNA binding [GO:0003677]; protein heterodimerization activity [GO:0046982]; structural constituent of chromatin [GO:0030527]	GO:0000786; GO:0003677; GO:0005634; GO:0030527; GO:0046982	Histone H3 family
A0A163JAC0	UPI0007BC3747	Structural constituent of ribosome		Cytoplasm	Soluble	Non-apoplastic	Cytoplasmic effector	EKO05_0002246 ST47_g2610	392			translation [GO:0006412]	ribonucleoprotein complex [GO:1990904]; ribosome [GO:0005840]	ribonucleoprotein complex [GO:1990904]; ribosome [GO:0005840]; structural constituent of ribosome [GO:0003735]; translation [GO:0006412]	structural constituent of ribosome [GO:0003735]	GO:0003735; GO:0005840; GO:0006412; GO:1990904	Universal ribosomal protein uL3 family
A0A163JDZ1	UPI0007BB8383	ATP binding		Cytoplasm	Soluble	Non-apoplastic	Cytoplasmic effector	EKO05_0002244 EKO05_010621 ST47_g2608	439			protein catabolic process [GO:0030163]	cytoplasm [GO:0005737]; proteasome regulatory particle, base subcomplex [GO:0008540]	cytoplasm [GO:0005737]; proteasome regulatory particle, base subcomplex [GO:0008540]; ATP binding [GO:0005524]; ATP hydrolysis activity [GO:0016887]; proteasome-activating activity [GO:0036402]; protein catabolic process [GO:0030163]	ATP binding [GO:0005524]; ATP hydrolysis activity [GO:0016887]; proteasome-activating activity [GO:0036402]	GO:0005524; GO:0005737; GO:0008540; GO:0016887; GO:0030163; GO:0036402	AAA ATPase family
A0A163JDE1	UPI0007BB5196	Arp2/3 complex 34 kDa subunit		Cytoplasm	Soluble	Non-apoplastic	Cytoplasmic effector	EKO05_0002233 EKO05_010608 ST47_g2595	318	FUNCTION: Functions as actin-binding component of the Arp2/3 complex which is involved in regulation of actin polymerization and together with an activating nucleation-promoting factor (NPF) mediates the formation of branched actin networks. {ECO:0000256|RuleBase:RU364015}.		actin filament polymerization [GO:0030041]; Arp2/3 complex-mediated actin nucleation [GO:0034314]	Arp2/3 protein complex [GO:0005885]; cytoplasm [GO:0005737]	Arp2/3 protein complex [GO:0005885]; cytoplasm [GO:0005737]; actin binding [GO:0003779]; actin filament polymerization [GO:0030041]; Arp2/3 complex-mediated actin nucleation [GO:0034314]	actin binding [GO:0003779]	GO:0003779; GO:0005737; GO:0005885; GO:0030041; GO:0034314	ARPC2 family
A0A163JE20	UPI0007BBBB97	Succinate dehydrogenase [ubiquinone] flavoprotein subunit, mitochondrial		Mitochondrion	Peripheral, Soluble	Non-apoplastic	Non-effector	EKO05_0002245 EKO05_010622 ST47_g2609	647	FUNCTION: Flavoprotein (FP) subunit of succinate dehydrogenase (SDH) that is involved in complex II of the mitochondrial electron transport chain and is responsible for transferring electrons from succinate to ubiquinone (coenzyme Q). {ECO:0000256|RuleBase:RU362051}.	PATHWAY: Carbohydrate metabolism; tricarboxylic acid cycle; fumarate from succinate (eukaryal route): step 1/1. {ECO:0000256|RuleBase:RU362051}.	electron transport chain [GO:0022900]; tricarboxylic acid cycle [GO:0006099]	mitochondrial inner membrane [GO:0005743]	mitochondrial inner membrane [GO:0005743]; flavin adenine dinucleotide binding [GO:0050660]; fumarate reductase (menaquinone) [GO:0102040]; succinate dehydrogenase (ubiquinone) activity [GO:0008177]; electron transport chain [GO:0022900]; tricarboxylic acid cycle [GO:0006099]	flavin adenine dinucleotide binding [GO:0050660]; fumarate reductase (menaquinone) [GO:0102040]; succinate dehydrogenase (ubiquinone) activity [GO:0008177]	GO:0005743; GO:0006099; GO:0008177; GO:0022900; GO:0050660; GO:0102040	FAD-dependent oxidoreductase 2 family, FRD/SDH subfamily
A0A163JHX2	UPI0007BC3812	ATP binding		Cytoplasm, Nucleus	Soluble	Non-apoplastic	Cytoplasmic effector	EKO05_0004821 EKO05_004036 ST47_g2448	463			protein catabolic process [GO:0030163]	cytoplasm [GO:0005737]; proteasome regulatory particle, base subcomplex [GO:0008540]	cytoplasm [GO:0005737]; proteasome regulatory particle, base subcomplex [GO:0008540]; ATP binding [GO:0005524]; ATP hydrolysis activity [GO:0016887]; proteasome-activating activity [GO:0036402]; protein catabolic process [GO:0030163]	ATP binding [GO:0005524]; ATP hydrolysis activity [GO:0016887]; proteasome-activating activity [GO:0036402]	GO:0005524; GO:0005737; GO:0008540; GO:0016887; GO:0030163; GO:0036402	AAA ATPase family
A0A163JE89	UPI0007BC4C06	Ammonium-dependent carbamoyl phosphate synthetase		Mitochondrion	Peripheral, Soluble	Non-apoplastic	Non-effector	ST47_g2500	1174			amino acid metabolic process [GO:0006520]		ATP binding [GO:0005524]; ligase activity [GO:0016874]; metal ion binding [GO:0046872]; amino acid metabolic process [GO:0006520]	ATP binding [GO:0005524]; ligase activity [GO:0016874]; metal ion binding [GO:0046872]	GO:0005524; GO:0006520; GO:0016874; GO:0046872
A0A163JKQ5	UPI0007BBABC0	Mannose-1-phosphate guanyltransferase		Cytoplasm	Soluble	Non-apoplastic	Non-effector	EKO05_0005903 EKO05_004725 ST47_g2439	364	FUNCTION: Involved in cell wall synthesis where it is required for glycosylation. Involved in cell cycle progression through cell-size checkpoint. {ECO:0000256|ARBA:ARBA00024813}.	PATHWAY: Nucleotide-sugar biosynthesis; GDP-alpha-D-mannose biosynthesis; GDP-alpha-D-mannose from alpha-D-mannose 1-phosphate (GTP route): step 1/1. {ECO:0000256|ARBA:ARBA00004823}.	cell cycle [GO:0007049]; GDP-mannose biosynthetic process [GO:0009298]		GTP binding [GO:0005525]; mannose-1-phosphate guanylyltransferase (GTP) activity [GO:0004475]; cell cycle [GO:0007049]; GDP-mannose biosynthetic process [GO:0009298]	GTP binding [GO:0005525]; mannose-1-phosphate guanylyltransferase (GTP) activity [GO:0004475]	GO:0004475; GO:0005525; GO:0007049; GO:0009298	Transferase hexapeptide repeat family
A0A163JII5	UPI0007BC3F21	ATP binding		Cytoplasm, Nucleus	Soluble	Non-apoplastic	Non-effector	ST47_g2492	535			protein catabolic process [GO:0030163]	cytoplasm [GO:0005737]; proteasome regulatory particle, base subcomplex [GO:0008540]	cytoplasm [GO:0005737]; proteasome regulatory particle, base subcomplex [GO:0008540]; ATP binding [GO:0005524]; ATP hydrolysis activity [GO:0016887]; proteasome-activating activity [GO:0036402]; protein catabolic process [GO:0030163]	ATP binding [GO:0005524]; ATP hydrolysis activity [GO:0016887]; proteasome-activating activity [GO:0036402]	GO:0005524; GO:0005737; GO:0008540; GO:0016887; GO:0030163; GO:0036402	AAA ATPase family
A0A163JP64	UPI0007BB5887	Elongation factor Tu		Mitochondrion	Peripheral, Soluble	Non-apoplastic	Non-effector	EKO05_0005516 EKO05_005260 ST47_g2366	443	FUNCTION: This protein promotes the GTP-dependent binding of aminoacyl-tRNA to the A-site of ribosomes during protein biosynthesis. {ECO:0000256|RuleBase:RU000325}.				GTP binding [GO:0005525]; GTPase activity [GO:0003924]; translation elongation factor activity [GO:0003746]	GTP binding [GO:0005525]; GTPase activity [GO:0003924]; translation elongation factor activity [GO:0003746]	GO:0003746; GO:0003924; GO:0005525	TRAFAC class translation factor GTPase superfamily, Classic translation factor GTPase family, EF-Tu/EF-1A subfamily
A0A163JS82	UPI0007BB7248	Prohibitin		Mitochondrion	Transmembrane	Non-apoplastic	Cytoplasmic effector	EKO05_0005395 EKO05_005142 ST47_g2255	281				mitochondrial inner membrane [GO:0005743]	mitochondrial inner membrane [GO:0005743]		GO:0005743	Prohibitin family
A0A163JPH8	UPI0007BB6B31	ATP binding		Cytoplasm, Nucleus	Soluble	Non-apoplastic	Non-effector	ST47_g2289	834					ATP binding [GO:0005524]; ATP hydrolysis activity [GO:0016887]	ATP binding [GO:0005524]; ATP hydrolysis activity [GO:0016887]	GO:0005524; GO:0016887
A0A163JME4	UPI0007BC1787	GTP binding		Lysosome/Vacuole, Golgi apparatus	Lipid anchor	Non-apoplastic	Cytoplasmic effector	EKO05_0005410 EKO05_005156 ST47_g2269	230					GTP binding [GO:0005525]; GTPase activity [GO:0003924]	GTP binding [GO:0005525]; GTPase activity [GO:0003924]	GO:0003924; GO:0005525
A0A163K3M4	UPI0007BB2AB5	RNA helicase		Cytoplasm, Nucleus	Soluble	Non-apoplastic	Non-effector	EKO05_0010115 EKO05_008982 ST47_g2104	399					ATP binding [GO:0005524]; hydrolase activity [GO:0016787]; nucleic acid binding [GO:0003676]; RNA helicase activity [GO:0003724]	ATP binding [GO:0005524]; hydrolase activity [GO:0016787]; nucleic acid binding [GO:0003676]; RNA helicase activity [GO:0003724]	GO:0003676; GO:0003724; GO:0005524; GO:0016787	DEAD box helicase family
A0A163KNY4	UPI0007BC4996	GMP synthase [glutamine-hydrolyzing]		Cytoplasm, Nucleus	Soluble	Non-apoplastic	Cytoplasmic effector	ST47_g1723	501		PATHWAY: Purine metabolism; GMP biosynthesis; GMP from XMP (L-Gln route): step 1/1. {ECO:0000256|ARBA:ARBA00005153}.	glutamine metabolic process [GO:0006541]		ATP binding [GO:0005524]; GMP synthase activity [GO:0003921]; glutamine metabolic process [GO:0006541]	ATP binding [GO:0005524]; GMP synthase activity [GO:0003921]	GO:0003921; GO:0005524; GO:0006541
A0A163LA25	UPI0007BC5CE1	Dihydrolipoyl dehydrogenase		Cytoplasm, Nucleus	Soluble	Non-apoplastic	Non-effector	ST47_g1327	2312		PATHWAY: Carbohydrate metabolism; tricarboxylic acid cycle; succinyl-CoA from 2-oxoglutarate (dehydrogenase route): step 1/1. {ECO:0000256|ARBA:ARBA00004813}.	carbohydrate derivative metabolic process [GO:1901135]; purine nucleotide metabolic process [GO:0006163]; tricarboxylic acid cycle [GO:0006099]		dihydrolipoyl dehydrogenase activity [GO:0004148]; dihydrolipoyllysine-residue succinyltransferase activity [GO:0004149]; flavin adenine dinucleotide binding [GO:0050660]; oxoglutarate dehydrogenase (succinyl-transferring) activity [GO:0004591]; carbohydrate derivative metabolic process [GO:1901135]; purine nucleotide metabolic process [GO:0006163]; tricarboxylic acid cycle [GO:0006099]	dihydrolipoyl dehydrogenase activity [GO:0004148]; dihydrolipoyllysine-residue succinyltransferase activity [GO:0004149]; flavin adenine dinucleotide binding [GO:0050660]; oxoglutarate dehydrogenase (succinyl-transferring) activity [GO:0004591]	GO:0004148; GO:0004149; GO:0004591; GO:0006099; GO:0006163; GO:0050660; GO:1901135	2-oxoacid dehydrogenase family; Class-I pyridine nucleotide-disulfide oxidoreductase family
A0A163KSG5	UPI0007BBD27A	NAD binding		Mitochondrion	Soluble	Non-apoplastic	Non-effector	ST47_g1638	472					NAD binding [GO:0051287]; oxidoreductase activity, acting on NAD(P)H [GO:0016651]; quinone binding [GO:0048038]	NAD binding [GO:0051287]; oxidoreductase activity, acting on NAD(P)H [GO:0016651]; quinone binding [GO:0048038]	GO:0016651; GO:0048038; GO:0051287	Complex I 49 kDa subunit family
A0A163LG95	UPI0007BB0B48	U5 snRNA binding		Cytoplasm	Soluble	Non-apoplastic	Non-effector	ST47_g1072	2465			mRNA splicing, via spliceosome [GO:0000398]	spliceosomal complex [GO:0005681]	spliceosomal complex [GO:0005681]; metallopeptidase activity [GO:0008237]; U5 snRNA binding [GO:0030623]; U6 snRNA binding [GO:0017070]; mRNA splicing, via spliceosome [GO:0000398]	metallopeptidase activity [GO:0008237]; U5 snRNA binding [GO:0030623]; U6 snRNA binding [GO:0017070]	GO:0000398; GO:0005681; GO:0008237; GO:0017070; GO:0030623
A0A163L1D0	UPI0007BAE431	Endoplasmic reticulum chaperone BiP	×	Endoplasmic reticulum	Soluble	Non-apoplastic	Cytoplasmic effector	EKO05_0010694 EKO05_009918 ST47_g1403	673	FUNCTION: Probably plays a role in facilitating the assembly of multimeric protein complexes inside the ER. Is required for secretory polypeptide translocation. May physically associate with SEC63 protein in the endoplasmic reticulum and this interaction may be regulated by ATP hydrolysis. {ECO:0000256|ARBA:ARBA00002226}.			endoplasmic reticulum [GO:0005783]	endoplasmic reticulum [GO:0005783]; ATP binding [GO:0005524]; ATP-dependent protein folding chaperone [GO:0140662]	ATP binding [GO:0005524]; ATP-dependent protein folding chaperone [GO:0140662]	GO:0005524; GO:0005783; GO:0140662	Heat shock protein 70 family
A0A163LFW3	UPI0007BC19CF	Chorismate synthase		Cytoplasm	Soluble	Non-apoplastic	Non-effector	EKO05_008258 ST47_g1083	408		PATHWAY: Metabolic intermediate biosynthesis; chorismate biosynthesis; chorismate from D-erythrose 4-phosphate and phosphoenolpyruvate: step 7/7. {ECO:0000256|ARBA:ARBA00005044, ECO:0000256|RuleBase:RU000605}.	amino acid biosynthetic process [GO:0008652]; aromatic amino acid family biosynthetic process [GO:0009073]; chorismate biosynthetic process [GO:0009423]		chorismate synthase activity [GO:0004107]; amino acid biosynthetic process [GO:0008652]; aromatic amino acid family biosynthetic process [GO:0009073]; chorismate biosynthetic process [GO:0009423]	chorismate synthase activity [GO:0004107]	GO:0004107; GO:0008652; GO:0009073; GO:0009423	Chorismate synthase family
A0A163LM02	UPI0007BBDE8E	Isocitrate lyase		Cytoplasm	Soluble	Non-apoplastic	Cytoplasmic effector	EKO05_0010308 EKO05_009333 ST47_g941	537			carboxylic acid metabolic process [GO:0019752]		isocitrate lyase activity [GO:0004451]; metal ion binding [GO:0046872]; methylisocitrate lyase activity [GO:0046421]; carboxylic acid metabolic process [GO:0019752]	isocitrate lyase activity [GO:0004451]; metal ion binding [GO:0046872]; methylisocitrate lyase activity [GO:0046421]	GO:0004451; GO:0019752; GO:0046421; GO:0046872	Isocitrate lyase/PEP mutase superfamily, Isocitrate lyase family
A0A163LST0	UPI0007BC5FB3	Translation initiation factor		Cytoplasm, Nucleus	Soluble	Non-apoplastic	Cytoplasmic effector	EKO05_0000860 EKO05_000862 ST47_g777	314					RNA binding [GO:0003723]; translation initiation factor activity [GO:0003743]	RNA binding [GO:0003723]; translation initiation factor activity [GO:0003743]	GO:0003723; GO:0003743	EIF-2-alpha family
A0A163LZU6	UPI0007BC67C9	T-complex protein 1 subunit epsilon		Cytoplasm	Soluble	Non-apoplastic	Cytoplasmic effector	ST47_g586	536				chaperonin-containing T-complex [GO:0005832]	chaperonin-containing T-complex [GO:0005832]; ATP binding [GO:0005524]; ATP hydrolysis activity [GO:0016887]; ATP-dependent protein folding chaperone [GO:0140662]; unfolded protein binding [GO:0051082]	ATP binding [GO:0005524]; ATP hydrolysis activity [GO:0016887]; ATP-dependent protein folding chaperone [GO:0140662]; unfolded protein binding [GO:0051082]	GO:0005524; GO:0005832; GO:0016887; GO:0051082; GO:0140662	TCP-1 chaperonin family
A0A163M0D1	UPI0007BC6CEE	H/ACA ribonucleoprotein complex subunit CBF5		Nucleus	Soluble	Non-apoplastic	Cytoplasmic effector	ST47_g576	483			pseudouridine synthesis [GO:0001522]; ribosome biogenesis [GO:0042254]; RNA processing [GO:0006396]	ribonucleoprotein complex [GO:1990904]	ribonucleoprotein complex [GO:1990904]; pseudouridine synthase activity [GO:0009982]; RNA binding [GO:0003723]; pseudouridine synthesis [GO:0001522]; ribosome biogenesis [GO:0042254]; RNA processing [GO:0006396]	pseudouridine synthase activity [GO:0009982]; RNA binding [GO:0003723]	GO:0001522; GO:0003723; GO:0006396; GO:0009982; GO:0042254; GO:1990904	Pseudouridine synthase TruB family
A0A163M4B1	UPI0007BB5B32	Chitin binding	×	Extracellular	Soluble	Apoplastic	Apoplastic effector	EKO05_0004870 EKO05_004083 ST47_g438	594			carbohydrate metabolic process [GO:0005975]		chitin binding [GO:0008061]; hydrolase activity, acting on carbon-nitrogen (but not peptide) bonds [GO:0016810]; carbohydrate metabolic process [GO:0005975]	chitin binding [GO:0008061]; hydrolase activity, acting on carbon-nitrogen (but not peptide) bonds [GO:0016810]	GO:0005975; GO:0008061; GO:0016810
A0A163M692	UPI0007BB79E4	Adenosylhomocysteinase		Cytoplasm	Soluble	Non-apoplastic	Non-effector	EKO05_0001606 EKO05_001600 ST47_g411	449		PATHWAY: Amino-acid biosynthesis; L-homocysteine biosynthesis; L-homocysteine from S-adenosyl-L-homocysteine: step 1/1. {ECO:0000256|RuleBase:RU000548}.	one-carbon metabolic process [GO:0006730]		hydrolase activity [GO:0016787]; one-carbon metabolic process [GO:0006730]	hydrolase activity [GO:0016787]	GO:0006730; GO:0016787	Adenosylhomocysteinase family
A0A163M4G0	UPI0007BB085C	DNA-directed RNA polymerases I, II, and III subunit RPABC5		Cytoplasm	Soluble	Non-apoplastic	Cytoplasmic effector	EKO05_0004873 EKO05_004086 ST47_g435	96			DNA-templated transcription [GO:0006351]	DNA-directed RNA polymerase complex [GO:0000428]	DNA-directed RNA polymerase complex [GO:0000428]; DNA binding [GO:0003677]; DNA-directed 5'-3' RNA polymerase activity [GO:0003899]; zinc ion binding [GO:0008270]; DNA-templated transcription [GO:0006351]	DNA binding [GO:0003677]; DNA-directed 5'-3' RNA polymerase activity [GO:0003899]; zinc ion binding [GO:0008270]	GO:0000428; GO:0003677; GO:0003899; GO:0006351; GO:0008270	Archaeal Rpo10/eukaryotic RPB10 RNA polymerase subunit family
A0A163MAW9	UPI0007BB6EB0	ATP binding		Cytoplasm	Soluble	Non-apoplastic	Non-effector	EKO05_0005666 EKO05_004489 ST47_g298	645					ATP binding [GO:0005524]; ATP-dependent protein folding chaperone [GO:0140662]	ATP binding [GO:0005524]; ATP-dependent protein folding chaperone [GO:0140662]	GO:0005524; GO:0140662	Heat shock protein 70 family
A0A163MHL3	UPI0007BC4AE5	Proteasome subunit alpha type		Cytoplasm, Nucleus	Soluble	Non-apoplastic	Cytoplasmic effector	EKO05_0009887 EKO05_008770 ST47_g130	270			ubiquitin-dependent protein catabolic process [GO:0006511]	cytoplasm [GO:0005737]; nucleus [GO:0005634]; proteasome core complex, alpha-subunit complex [GO:0019773]	cytoplasm [GO:0005737]; nucleus [GO:0005634]; proteasome core complex, alpha-subunit complex [GO:0019773]; ubiquitin-dependent protein catabolic process [GO:0006511]		GO:0005634; GO:0005737; GO:0006511; GO:0019773	Peptidase T1A family
A0A163MIM1	UPI0007BB5814	Eukaryotic translation initiation factor 5B		Cytoplasm	Soluble	Non-apoplastic	Non-effector	ST47_g102	1014					GTP binding [GO:0005525]; GTPase activity [GO:0003924]	GTP binding [GO:0005525]; GTPase activity [GO:0003924]	GO:0003924; GO:0005525
A0A8H7JGB3	UPI001900E654	uncharacterized protein		Mitochondrion	Soluble	Non-apoplastic	Non-effector	EKO05_0002272 EKO05_010647	479					NAD binding [GO:0051287]; oxidoreductase activity, acting on NAD(P)H [GO:0016651]; quinone binding [GO:0048038]	NAD binding [GO:0051287]; oxidoreductase activity, acting on NAD(P)H [GO:0016651]; quinone binding [GO:0048038]	GO:0016651; GO:0048038; GO:0051287	Complex I 49 kDa subunit family
A0A8H7JII8	UPI00190018FA	structural constituent of ribosome		Cytoplasm	Soluble	Non-apoplastic	Non-effector	RPS0 EKO05_009373	458	FUNCTION: Required for the assembly and/or stability of the 40S ribosomal subunit. Required for the processing of the 20S rRNA-precursor to mature 18S rRNA in a late step of the maturation of 40S ribosomal subunits. {ECO:0000256|HAMAP-Rule:MF_03015}.		ribosomal small subunit assembly [GO:0000028]; translation [GO:0006412]	cytosolic small ribosomal subunit [GO:0022627]	cytosolic small ribosomal subunit [GO:0022627]; structural constituent of ribosome [GO:0003735]; ribosomal small subunit assembly [GO:0000028]; translation [GO:0006412]	structural constituent of ribosome [GO:0003735]	GO:0000028; GO:0003735; GO:0006412; GO:0022627	Universal ribosomal protein uS2 family
A0A8H7JHF9	UPI0018FFDD20	uncharacterized protein		Cytoplasm, Nucleus	Soluble	Non-apoplastic	Non-effector	EKO05_009422	1079	FUNCTION: tRNA nucleus export receptor which facilitates tRNA translocation across the nuclear pore complex. Involved in pre-tRNA splicing, probably by affecting the interaction of pre-tRNA with splicing endonuclease. {ECO:0000256|ARBA:ARBA00025147}.		protein export from nucleus [GO:0006611]; tRNA processing [GO:0008033]	nucleus [GO:0005634]	nucleus [GO:0005634]; nuclear export signal receptor activity [GO:0005049]; small GTPase binding [GO:0031267]; protein export from nucleus [GO:0006611]; tRNA processing [GO:0008033]	nuclear export signal receptor activity [GO:0005049]; small GTPase binding [GO:0031267]	GO:0005049; GO:0005634; GO:0006611; GO:0008033; GO:0031267	Exportin family
A0A8H7JJ36	UPI0018FF2F65	Isocitrate dehydrogenase (NADP(+))		Mitochondrion	Soluble	Non-apoplastic	Non-effector	EKO05_0010299 EKO05_009344	509			isocitrate metabolic process [GO:0006102]; tricarboxylic acid cycle [GO:0006099]		isocitrate dehydrogenase (NADP+) activity [GO:0004450]; magnesium ion binding [GO:0000287]; NAD binding [GO:0051287]; isocitrate metabolic process [GO:0006102]; tricarboxylic acid cycle [GO:0006099]	isocitrate dehydrogenase (NADP+) activity [GO:0004450]; magnesium ion binding [GO:0000287]; NAD binding [GO:0051287]	GO:0000287; GO:0004450; GO:0006099; GO:0006102; GO:0051287	Isocitrate and isopropylmalate dehydrogenases family
A0A8H7JGH2	UPI0018FFC11E	uncharacterized protein		Cytoplasm	Soluble	Non-apoplastic	Cytoplasmic effector	EKO05_010623	399			translation [GO:0006412]	ribonucleoprotein complex [GO:1990904]; ribosome [GO:0005840]	ribonucleoprotein complex [GO:1990904]; ribosome [GO:0005840]; structural constituent of ribosome [GO:0003735]; translation [GO:0006412]	structural constituent of ribosome [GO:0003735]	GO:0003735; GO:0005840; GO:0006412; GO:1990904	Universal ribosomal protein uL3 family
A0A8H7JJA1	UPI001900637E	ATP-binding cassette transporter snq2		Cell membrane, Lysosome/Vacuole	Transmembrane	Non-apoplastic	Non-effector	EKO05_0009995 EKO05_008871	1496				membrane [GO:0016020]	membrane [GO:0016020]; ABC-type transporter activity [GO:0140359]; ATP binding [GO:0005524]; ATP hydrolysis activity [GO:0016887]	ABC-type transporter activity [GO:0140359]; ATP binding [GO:0005524]; ATP hydrolysis activity [GO:0016887]	GO:0005524; GO:0016020; GO:0016887; GO:0140359	ABC transporter superfamily, ABCG family, PDR (TC 3.A.1.205) subfamily
A0A8H7JNL1	UPI001901D53D	Phosphomannomutase		Cytoplasm	Soluble	Non-apoplastic	Cytoplasmic effector	EKO05_006974	309	FUNCTION: Involved in the synthesis of the GDP-mannose and dolichol-phosphate-mannose required for a number of critical mannosyl transfer reactions. {ECO:0000256|RuleBase:RU361118}.	PATHWAY: Nucleotide-sugar biosynthesis; GDP-alpha-D-mannose biosynthesis; alpha-D-mannose 1-phosphate from D-fructose 6-phosphate: step 2/2. {ECO:0000256|ARBA:ARBA00004699, ECO:0000256|RuleBase:RU361118}.	GDP-mannose biosynthetic process [GO:0009298]	cytoplasm [GO:0005737]	cytoplasm [GO:0005737]; phosphomannomutase activity [GO:0004615]; GDP-mannose biosynthetic process [GO:0009298]	phosphomannomutase activity [GO:0004615]	GO:0004615; GO:0005737; GO:0009298	Eukaryotic PMM family
A0A8H7JNJ7	UPI0018FFBFD4	60S ribosomal protein L11		Nucleus	Soluble	Non-apoplastic	Cytoplasmic effector	EKO05_006932	173	FUNCTION: Component of the ribosome, a large ribonucleoprotein complex responsible for the synthesis of proteins in the cell. The small ribosomal subunit (SSU) binds messenger RNAs (mRNAs) and translates the encoded message by selecting cognate aminoacyl-transfer RNA (tRNA) molecules. The large subunit (LSU) contains the ribosomal catalytic site termed the peptidyl transferase center (PTC), which…		translation [GO:0006412]	ribonucleoprotein complex [GO:1990904]; ribosome [GO:0005840]	ribonucleoprotein complex [GO:1990904]; ribosome [GO:0005840]; structural constituent of ribosome [GO:0003735]; translation [GO:0006412]	structural constituent of ribosome [GO:0003735]	GO:0003735; GO:0005840; GO:0006412; GO:1990904	Universal ribosomal protein uL5 family
A0A8H7JQZ3	UPI0019021B7A	Succinate dehydrogenase (quinone)		Mitochondrion	Peripheral, Soluble	Non-apoplastic	Non-effector	EKO05_005676	641	FUNCTION: Flavoprotein (FP) subunit of succinate dehydrogenase (SDH) that is involved in complex II of the mitochondrial electron transport chain and is responsible for transferring electrons from succinate to ubiquinone (coenzyme Q). {ECO:0000256|RuleBase:RU362051}.	PATHWAY: Carbohydrate metabolism; tricarboxylic acid cycle; fumarate from succinate (eukaryal route): step 1/1. {ECO:0000256|RuleBase:RU362051}.	electron transport chain [GO:0022900]; tricarboxylic acid cycle [GO:0006099]	mitochondrial inner membrane [GO:0005743]	mitochondrial inner membrane [GO:0005743]; flavin adenine dinucleotide binding [GO:0050660]; oxidoreductase activity, acting on the CH-CH group of donors [GO:0016627]; electron transport chain [GO:0022900]; tricarboxylic acid cycle [GO:0006099]	flavin adenine dinucleotide binding [GO:0050660]; oxidoreductase activity, acting on the CH-CH group of donors [GO:0016627]	GO:0005743; GO:0006099; GO:0016627; GO:0022900; GO:0050660	FAD-dependent oxidoreductase 2 family, FRD/SDH subfamily
A0A8H7JR42	UPI0018FF2F7F	RNA helicase		Cytoplasm, Nucleus	Soluble	Non-apoplastic	Cytoplasmic effector	EKO05_005610	367					ATP binding [GO:0005524]; hydrolase activity [GO:0016787]; nucleic acid binding [GO:0003676]	ATP binding [GO:0005524]; hydrolase activity [GO:0016787]; nucleic acid binding [GO:0003676]	GO:0003676; GO:0005524; GO:0016787
A0A8H7JNU9	UPI0018FFDCC8	ATP-binding cassette transporter snq2	×	Cell membrane, Lysosome/Vacuole	Transmembrane	Non-apoplastic	Non-effector	EKO05_0008305 EKO05_006968	1563				membrane [GO:0016020]	membrane [GO:0016020]; ABC-type transporter activity [GO:0140359]; ATP binding [GO:0005524]; ATP hydrolysis activity [GO:0016887]	ABC-type transporter activity [GO:0140359]; ATP binding [GO:0005524]; ATP hydrolysis activity [GO:0016887]	GO:0005524; GO:0016020; GO:0016887; GO:0140359	ABC transporter superfamily, ABCG family, PDR (TC 3.A.1.205) subfamily
A0A8H7JRN5	UPI001901DEAC	60S ribosomal protein L15		Cytoplasm	Peripheral, Soluble	Non-apoplastic	Cytoplasmic effector	EKO05_004482	229			translation [GO:0006412]	ribonucleoprotein complex [GO:1990904]; ribosome [GO:0005840]	ribonucleoprotein complex [GO:1990904]; ribosome [GO:0005840]; structural constituent of ribosome [GO:0003735]; translation [GO:0006412]	structural constituent of ribosome [GO:0003735]	GO:0003735; GO:0005840; GO:0006412; GO:1990904	Eukaryotic ribosomal protein eL15 family
A0A8H7JT40	UPI001902383B	26S protease regulatory subunit 8		Cytoplasm, Nucleus	Soluble	Non-apoplastic	Non-effector	EKO05_0004772 EKO05_003988	538			protein catabolic process [GO:0030163]; proteolysis [GO:0006508]	cytoplasm [GO:0005737]; proteasome regulatory particle, base subcomplex [GO:0008540]	cytoplasm [GO:0005737]; proteasome regulatory particle, base subcomplex [GO:0008540]; ATP binding [GO:0005524]; ATP hydrolysis activity [GO:0016887]; peptidase activity [GO:0008233]; proteasome-activating activity [GO:0036402]; protein catabolic process [GO:0030163]; proteolysis [GO:0006508]	ATP binding [GO:0005524]; ATP hydrolysis activity [GO:0016887]; peptidase activity [GO:0008233]; proteasome-activating activity [GO:0036402]	GO:0005524; GO:0005737; GO:0006508; GO:0008233; GO:0008540; GO:0016887; GO:0030163; GO:0036402	AAA ATPase family
A0A8H7JUG0	UPI00190270F1	GTP-binding protein of the rab/ypt		Cytoplasm	Lipid anchor	Non-apoplastic	Non-effector	EKO05_003263	399					GTP binding [GO:0005525]; GTPase activity [GO:0003924]	GTP binding [GO:0005525]; GTPase activity [GO:0003924]	GO:0003924; GO:0005525
A0A8H7JVJ6	UPI0019016FCA	uncharacterized protein		Cytoplasm	Soluble	Non-apoplastic	Cytoplasmic effector	EKO05_002543	174			translation [GO:0006412]	ribonucleoprotein complex [GO:1990904]; ribosome [GO:0005840]	ribonucleoprotein complex [GO:1990904]; ribosome [GO:0005840]; structural constituent of ribosome [GO:0003735]; translation [GO:0006412]	structural constituent of ribosome [GO:0003735]	GO:0003735; GO:0005840; GO:0006412; GO:1990904	Eukaryotic ribosomal protein eL20 family
A0A8H7JVX8	UPI0019016808	uncharacterized protein		Cytoplasm	Soluble	Non-apoplastic	Non-effector	EKO05_002661	600			apoptotic process [GO:0006915]; nucleocytoplasmic transport [GO:0006913]	nucleus [GO:0005634]	nucleus [GO:0005634]; GTP binding [GO:0005525]; GTPase activity [GO:0003924]; apoptotic process [GO:0006915]; nucleocytoplasmic transport [GO:0006913]	GTP binding [GO:0005525]; GTPase activity [GO:0003924]	GO:0003924; GO:0005525; GO:0005634; GO:0006913; GO:0006915	Proteasome subunit p27 family; Small GTPase superfamily, Ran family
A0A8H7JUP4	UPI0018FF6300	Tripeptidyl-peptidase I	×	Cytoplasm	Soluble	Apoplastic	Non-effector	EKO05_0004010 EKO05_003261	614			proteolysis [GO:0006508]	extracellular space [GO:0005615]	extracellular space [GO:0005615]; metal ion binding [GO:0046872]; serine-type endopeptidase activity [GO:0004252]; proteolysis [GO:0006508]	metal ion binding [GO:0046872]; serine-type endopeptidase activity [GO:0004252]	GO:0004252; GO:0005615; GO:0006508; GO:0046872
A0A8H7JWR9	UPI0019026758	pre-mRNA-splicing factor 8		Cytoplasm	Soluble	non-apoplastic	Non-effector	EKO05_001792	2450			mRNA splicing, via spliceosome [GO:0000398]	spliceosomal complex [GO:0005681]	spliceosomal complex [GO:0005681]; metallopeptidase activity [GO:0008237]; U5 snRNA binding [GO:0030623]; U6 snRNA binding [GO:0017070]; mRNA splicing, via spliceosome [GO:0000398]	metallopeptidase activity [GO:0008237]; U5 snRNA binding [GO:0030623]; U6 snRNA binding [GO:0017070]	GO:0000398; GO:0005681; GO:0008237; GO:0017070; GO:0030623
A0A8H7JYI3	UPI0018FF2F5D	Fimbrin		Cytoplasm	Peripheral, Soluble	non-apoplastic	Non-effector	EKO05_0001068 EKO05_001066	655			actin filament bundle assembly [GO:0051017]		actin filament binding [GO:0051015]; actin filament bundle assembly [GO:0051017]	actin filament binding [GO:0051015]	GO:0051015; GO:0051017
A0A8H7JXD6	UPI0019001280	centromere/microtubule-binding protein cbf5		Nucleus	Soluble	non-apoplastic	Cytoplasmic effector	EKO05_002037	514			pseudouridine synthesis [GO:0001522]; ribosome biogenesis [GO:0042254]; RNA processing [GO:0006396]	ribonucleoprotein complex [GO:1990904]	ribonucleoprotein complex [GO:1990904]; pseudouridine synthase activity [GO:0009982]; RNA binding [GO:0003723]; pseudouridine synthesis [GO:0001522]; ribosome biogenesis [GO:0042254]; RNA processing [GO:0006396]	pseudouridine synthase activity [GO:0009982]; RNA binding [GO:0003723]	GO:0001522; GO:0003723; GO:0006396; GO:0009982; GO:0042254; GO:1990904	Pseudouridine synthase TruB family
A0A8H7JWD8	UPI00190246A2	uncharacterized protein		Cytoplasm	Soluble	non-apoplastic	Cytoplasmic effector	EKO05_002885	538								TRAFAC class translation factor GTPase superfamily, Classic translation factor GTPase family, EF-Tu/EF-1A subfamily
A0A8H7JYX3	UPI001901E313	uncharacterized protein		Cytoplasm	Soluble	non-apoplastic	Non-effector	EKO05_001455	568			microtubule-based process [GO:0007017]	microtubule [GO:0005874]	microtubule [GO:0005874]; GTP binding [GO:0005525]; GTPase activity [GO:0003924]; structural constituent of cytoskeleton [GO:0005200]; microtubule-based process [GO:0007017]	GTP binding [GO:0005525]; GTPase activity [GO:0003924]; structural constituent of cytoskeleton [GO:0005200]	GO:0003924; GO:0005200; GO:0005525; GO:0005874; GO:0007017	Tubulin family
A0A8H7JZ91	UPI0019010817	Mitochondrial heat shock protein Hsp10		Mitochondrion	Soluble	non-apoplastic	Cytoplasmic effector	EKO05_0001647 EKO05_001639	103					ATP binding [GO:0005524]; protein folding chaperone [GO:0044183]	ATP binding [GO:0005524]; protein folding chaperone [GO:0044183]	GO:0005524; GO:0044183	GroES chaperonin family
A0A8H7K0U8	UPI001902899A	translation elongation factor 2		Cytoplasm	Soluble	non-apoplastic	Non-effector	EKO05_0000965 EKO05_000965	843					GTP binding [GO:0005525]; GTPase activity [GO:0003924]; translation elongation factor activity [GO:0003746]	GTP binding [GO:0005525]; GTPase activity [GO:0003924]; translation elongation factor activity [GO:0003746]	GO:0003746; GO:0003924; GO:0005525
A0A8H7K1S8	UPI0019024CF6	P-type Ca(2+) transporter	×	Endoplasmic reticulum, Lysosome/Vacuole	Transmembrane	non-apoplastic	Non-effector	EKO05_0000663 EKO05_000661	1323				membrane [GO:0016020]	membrane [GO:0016020]; ATP binding [GO:0005524]; ATP hydrolysis activity [GO:0016887]; ATPase-coupled monoatomic cation transmembrane transporter activity [GO:0019829]; P-type transmembrane transporter activity [GO:0140358]	ATP binding [GO:0005524]; ATP hydrolysis activity [GO:0016887]; ATPase-coupled monoatomic cation transmembrane transporter activity [GO:0019829]; P-type transmembrane transporter activity [GO:0140358]	GO:0005524; GO:0016020; GO:0016887; GO:0019829; GO:0140358	Cation transport ATPase (P-type) (TC 3.A.3) family, Type V subfamily
A0A8H7MNR2	UPI001900D2B0	T-complex protein 1 subunit epsilon		Cytoplasm	Soluble	non-apoplastic	Cytoplasmic effector	EKO05_0010742 EKO05_009969	548				chaperonin-containing T-complex [GO:0005832]	chaperonin-containing T-complex [GO:0005832]; ATP binding [GO:0005524]; ATP hydrolysis activity [GO:0016887]; ATP-dependent protein folding chaperone [GO:0140662]; unfolded protein binding [GO:0051082]	ATP binding [GO:0005524]; ATP hydrolysis activity [GO:0016887]; ATP-dependent protein folding chaperone [GO:0140662]; unfolded protein binding [GO:0051082]	GO:0005524; GO:0005832; GO:0016887; GO:0051082; GO:0140662	TCP-1 chaperonin family
A0A8H7K367	UPI0019010BC0	eukaryotic translation initiation factor 5B		Cytoplasm	Soluble	non-apoplastic	Non-effector	EKO05_0000900 EKO05_000901	1086					GTP binding [GO:0005525]; GTPase activity [GO:0003924]; translation initiation factor activity [GO:0003743]	GTP binding [GO:0005525]; GTPase activity [GO:0003924]; translation initiation factor activity [GO:0003743]	GO:0003743; GO:0003924; GO:0005525	TRAFAC class translation factor GTPase superfamily, Classic translation factor GTPase family, IF-2 subfamily
A0A8H7MNS4	UPI0019002A51	uncharacterized protein		Mitochondrion	Peripheral, Soluble	non-apoplastic	Non-effector	EKO05_010507	1174			amino acid metabolic process [GO:0006520]		ATP binding [GO:0005524]; ligase activity [GO:0016874]; metal ion binding [GO:0046872]; amino acid metabolic process [GO:0006520]	ATP binding [GO:0005524]; ligase activity [GO:0016874]; metal ion binding [GO:0046872]	GO:0005524; GO:0006520; GO:0016874; GO:0046872
A0A8H7MQT7	UPI0018FFB25E	Carbamoyl-phosphate synthase		Cytoplasm	Soluble	non-apoplastic	Non-effector	EKO05_007995	1840		PATHWAY: Pyrimidine metabolism; UMP biosynthesis via de novo pathway; (S)-dihydroorotate from bicarbonate: step 1/3. {ECO:0000256|ARBA:ARBA00004812}.; PATHWAY: Pyrimidine metabolism; UMP biosynthesis via de novo pathway; (S)-dihydroorotate from bicarbonate: step 2/3. {ECO:0000256|ARBA:ARBA00004852}.	'de novo' pyrimidine nucleobase biosynthetic process [GO:0006207]; 'de novo' UMP biosynthetic process [GO:0044205]; glutamine metabolic process [GO:0006541]		amino acid binding [GO:0016597]; aspartate carbamoyltransferase activity [GO:0004070]; ATP binding [GO:0005524]; carbamoyl-phosphate synthase (glutamine-hydrolyzing) activity [GO:0004088]; metal ion binding [GO:0046872]; 'de novo' pyrimidine nucleobase biosynthetic process [GO:0006207]; 'de novo' UMP biosynthetic process [GO:0044205]; glutamine metabolic process [GO:0006541]	amino acid binding [GO:0016597]; aspartate carbamoyltransferase activity [GO:0004070]; ATP binding [GO:0005524]; carbamoyl-phosphate synthase (glutamine-hydrolyzing) activity [GO:0004088]; metal ion binding [GO:0046872]	GO:0004070; GO:0004088; GO:0005524; GO:0006207; GO:0006541; GO:0016597; GO:0044205; GO:0046872	Metallo-dependent hydrolases superfamily, DHOase family, CAD subfamily
A0A8H7MSB3	UPI0019027062	Protein transport protein bet1		Cytoplasm	Soluble	non-apoplastic	Non-effector	EKO05_0008070 EKO05_006754	2903			fatty acid biosynthetic process [GO:0006633]; secondary metabolite biosynthetic process [GO:0044550]		3-oxoacyl-[acyl-carrier-protein] synthase activity [GO:0004315]; fatty acid biosynthetic process [GO:0006633]; secondary metabolite biosynthetic process [GO:0044550]	3-oxoacyl-[acyl-carrier-protein] synthase activity [GO:0004315]	GO:0004315; GO:0006633; GO:0044550
A0A8H7MRF4	UPI001902B774	GTPase Ryh1, variant 2		Nucleus	Soluble	non-apoplastic	Cytoplasmic effector	EKO05_0009155 EKO05_007788	381					GTP binding [GO:0005525]; GTPase activity [GO:0003924]	GTP binding [GO:0005525]; GTPase activity [GO:0003924]	GO:0003924; GO:0005525
A0A8H7MTL0	UPI0018FFAA68	2-methylcitrate dehydratase		Mitochondrion	Soluble	non-apoplastic	Non-effector	EKO05_0006516 EKO05_005683	548			propionate metabolic process, methylcitrate cycle [GO:0019679]		2 iron, 2 sulfur cluster binding [GO:0051537]; 2-methylcitrate dehydratase activity [GO:0047547]; propionate metabolic process, methylcitrate cycle [GO:0019679]	2 iron, 2 sulfur cluster binding [GO:0051537]; 2-methylcitrate dehydratase activity [GO:0047547]	GO:0019679; GO:0047547; GO:0051537	PrpD family
A0A8H7MRB3	UPI0019010274	GMP synthase (glutamine-hydrolyzing)		Cytoplasm, Nucleus	Soluble	non-apoplastic	Non-effector	EKO05_0008996 EKO05_007638	541		PATHWAY: Purine metabolism; GMP biosynthesis; GMP from XMP (L-Gln route): step 1/1. {ECO:0000256|ARBA:ARBA00005153}.	glutamine metabolic process [GO:0006541]		ATP binding [GO:0005524]; GMP synthase activity [GO:0003921]; glutamine metabolic process [GO:0006541]	ATP binding [GO:0005524]; GMP synthase activity [GO:0003921]	GO:0003921; GO:0005524; GO:0006541
A0A8H7MV62	UPI001900610C	uncharacterized protein	×	Extracellular	Soluble	Apoplastic	Non-effector	EKO05_0005042 EKO05_004251	495
A0A8H7MSE1	UPI00190187CF	[Pyruvate dehydrogenase (Acetyl-transferring)] kinase		Cytoplasm, Nucleus	Soluble	non-apoplastic	Non-effector	EKO05_0008207 EKO05_006877	459			protein phosphorylation [GO:0006468]		ATP binding [GO:0005524]; protein serine/threonine kinase activity [GO:0004674]; protein phosphorylation [GO:0006468]	ATP binding [GO:0005524]; protein serine/threonine kinase activity [GO:0004674]	GO:0004674; GO:0005524; GO:0006468	Protein kinase superfamily
A0A8H7MWE2	UPI001901B8C7	Carboxypeptidase D	×	Extracellular	Soluble	non-apoplastic	Non-effector	EKO05_0003406 EKO05_002968	545			proteolysis [GO:0006508]		serine-type carboxypeptidase activity [GO:0004185]; proteolysis [GO:0006508]	serine-type carboxypeptidase activity [GO:0004185]	GO:0004185; GO:0006508	Peptidase S10 family
A0A8H7MXF9	UPI0018FF87C9	uncharacterized protein		Cytoplasm	Peripheral, Soluble	non-apoplastic	Cytoplasmic effector	EKO05_001239	493				cell cortex [GO:0005938]; septin cytoskeleton [GO:0032156]	cell cortex [GO:0005938]; septin cytoskeleton [GO:0032156]; GTP binding [GO:0005525]	GTP binding [GO:0005525]	GO:0005525; GO:0005938; GO:0032156	TRAFAC class TrmE-Era-EngA-EngB-Septin-like GTPase superfamily, Septin GTPase family
A0A976N3F3	UPI00017498A3	40s ribosomal protein L44e		Cytoplasm	Soluble	non-apoplastic	Cytoplasmic effector	EKO05_0000085	106			translation [GO:0006412]	ribonucleoprotein complex [GO:1990904]; ribosome [GO:0005840]	ribonucleoprotein complex [GO:1990904]; ribosome [GO:0005840]; structural constituent of ribosome [GO:0003735]; translation [GO:0006412]	structural constituent of ribosome [GO:0003735]	GO:0003735; GO:0005840; GO:0006412; GO:1990904	Eukaryotic ribosomal protein eL42 family
A0A976N5E8	UPI00220BB72D	RNA helicase		Nucleus	Soluble	non-apoplastic	Non-effector	EKO05_0001260	775			RNA splicing [GO:0008380]	ribonucleoprotein complex [GO:1990904]	ribonucleoprotein complex [GO:1990904]; ATP binding [GO:0005524]; hydrolase activity [GO:0016787]; nucleic acid binding [GO:0003676]; RNA helicase activity [GO:0003724]; RNA splicing [GO:0008380]	ATP binding [GO:0005524]; hydrolase activity [GO:0016787]; nucleic acid binding [GO:0003676]; RNA helicase activity [GO:0003724]	GO:0003676; GO:0003724; GO:0005524; GO:0008380; GO:0016787; GO:1990904	DEAD box helicase family, DEAH subfamily, DDX15/PRP43 sub-subfamily
A0A976N744	UPI0021FD9907	chorismate synthase		Cytoplasm	Soluble	non-apoplastic	Non-effector	EKO05_0002014	376		PATHWAY: Metabolic intermediate biosynthesis; chorismate biosynthesis; chorismate from D-erythrose 4-phosphate and phosphoenolpyruvate: step 7/7. {ECO:0000256|ARBA:ARBA00005044}.	amino acid biosynthetic process [GO:0008652]; aromatic amino acid family biosynthetic process [GO:0009073]		chorismate synthase activity [GO:0004107]; amino acid biosynthetic process [GO:0008652]; aromatic amino acid family biosynthetic process [GO:0009073]	chorismate synthase activity [GO:0004107]	GO:0004107; GO:0008652; GO:0009073	Chorismate synthase family
A0A976N999	UPI0021FFA912	centromere/microtubule-binding protein cbf5		Nucleus	Soluble	non-apoplastic	Cytoplasmic effector	EKO05_0002733	483			pseudouridine synthesis [GO:0001522]; ribosome biogenesis [GO:0042254]; RNA processing [GO:0006396]	ribonucleoprotein complex [GO:1990904]	ribonucleoprotein complex [GO:1990904]; pseudouridine synthase activity [GO:0009982]; RNA binding [GO:0003723]; pseudouridine synthesis [GO:0001522]; ribosome biogenesis [GO:0042254]; RNA processing [GO:0006396]	pseudouridine synthase activity [GO:0009982]; RNA binding [GO:0003723]	GO:0001522; GO:0003723; GO:0006396; GO:0009982; GO:0042254; GO:1990904	Pseudouridine synthase TruB family
A0A976NAE8	UPI0022028A57	60S ribosomal protein L20B		Cytoplasm	Soluble	non-apoplastic	Cytoplasmic effector	EKO05_0003841	185			translation [GO:0006412]	ribonucleoprotein complex [GO:1990904]; ribosome [GO:0005840]	ribonucleoprotein complex [GO:1990904]; ribosome [GO:0005840]; structural constituent of ribosome [GO:0003735]; translation [GO:0006412]	structural constituent of ribosome [GO:0003735]	GO:0003735; GO:0005840; GO:0006412; GO:1990904	Eukaryotic ribosomal protein eL20 family
A0A976NAZ9	UPI00220C0DF7	uncharacterized protein		Cytoplasm, Nucleus	Soluble	non-apoplastic	Cytoplasmic effector	EKO05_0003985	322			protein phosphorylation [GO:0006468]		ATP binding [GO:0005524]; protein serine/threonine kinase activity [GO:0004674]; protein phosphorylation [GO:0006468]	ATP binding [GO:0005524]; protein serine/threonine kinase activity [GO:0004674]	GO:0004674; GO:0005524; GO:0006468	Protein kinase superfamily
A0A976NAE7	UPI00220CE9E8	GTP-binding nuclear protein gsp1/Ran		Cytoplasm	Soluble	non-apoplastic	Cytoplasmic effector	EKO05_0003723	373	FUNCTION: GTP-binding protein involved in nucleocytoplasmic transport. Required for the import of protein into the nucleus and also for RNA export. Involved in chromatin condensation and control of cell cycle. {ECO:0000256|RuleBase:RU363057}.		nucleocytoplasmic transport [GO:0006913]; protein transport [GO:0015031]	nucleus [GO:0005634]	nucleus [GO:0005634]; GTP binding [GO:0005525]; GTPase activity [GO:0003924]; nucleocytoplasmic transport [GO:0006913]; protein transport [GO:0015031]	GTP binding [GO:0005525]; GTPase activity [GO:0003924]	GO:0003924; GO:0005525; GO:0005634; GO:0006913; GO:0015031	Small GTPase superfamily, Ran family
A0A976NCJ4	UPI002201B8DB	Chitin deacetylase	×	Extracellular	Soluble	Apoplastic	Apoplastic effector	EKO05_0004870	372			carbohydrate metabolic process [GO:0005975]		chitin binding [GO:0008061]; hydrolase activity, acting on carbon-nitrogen (but not peptide) bonds [GO:0016810]; carbohydrate metabolic process [GO:0005975]	chitin binding [GO:0008061]; hydrolase activity, acting on carbon-nitrogen (but not peptide) bonds [GO:0016810]	GO:0005975; GO:0008061; GO:0016810
A0A976ND06	UPI00220CEEF8	DNA-directed RNA Polymerase II subunit L		Cytoplasm	Soluble	non-apoplastic	Cytoplasmic effector	EKO05_0004873	78			DNA-templated transcription [GO:0006351]	DNA-directed RNA polymerase complex [GO:0000428]	DNA-directed RNA polymerase complex [GO:0000428]; DNA binding [GO:0003677]; DNA-directed 5'-3' RNA polymerase activity [GO:0003899]; zinc ion binding [GO:0008270]; DNA-templated transcription [GO:0006351]	DNA binding [GO:0003677]; DNA-directed 5'-3' RNA polymerase activity [GO:0003899]; zinc ion binding [GO:0008270]	GO:0000428; GO:0003677; GO:0003899; GO:0006351; GO:0008270	Archaeal Rpo10/eukaryotic RPB10 RNA polymerase subunit family
A0A976NFK3	UPI0021FAF5EC	Succinate dehydrogenase (quinone)		Mitochondrion	Peripheral, Soluble	non-apoplastic	Non-effector	EKO05_0006509	634	FUNCTION: Flavoprotein (FP) subunit of succinate dehydrogenase (SDH) that is involved in complex II of the mitochondrial electron transport chain and is responsible for transferring electrons from succinate to ubiquinone (coenzyme Q). {ECO:0000256|RuleBase:RU362051}.	PATHWAY: Carbohydrate metabolism; tricarboxylic acid cycle; fumarate from succinate (eukaryal route): step 1/1. {ECO:0000256|RuleBase:RU362051}.		membrane [GO:0016020]	membrane [GO:0016020]; oxidoreductase activity [GO:0016491]	oxidoreductase activity [GO:0016491]	GO:0016020; GO:0016491	FAD-dependent oxidoreductase 2 family, FRD/SDH subfamily
A0A976NDY1	UPI0021FA1BDC	60S ribosomal protein L15		Cytoplasm	Soluble	non-apoplastic	Cytoplasmic effector	EKO05_0005659	203			translation [GO:0006412]	ribonucleoprotein complex [GO:1990904]; ribosome [GO:0005840]	ribonucleoprotein complex [GO:1990904]; ribosome [GO:0005840]; structural constituent of ribosome [GO:0003735]; translation [GO:0006412]	structural constituent of ribosome [GO:0003735]	GO:0003735; GO:0005840; GO:0006412; GO:1990904	Eukaryotic ribosomal protein eL15 family
A0A163BAY5	UPI0007BC611B	Regulation of cyclin-dependent protein serine/threonine kinase		Nucleus	Soluble	Non-apoplastic	Non-effector	ST47_g7194	1239			protein phosphorylation [GO:0006468]		ATP binding [GO:0005524]; ATP hydrolysis activity [GO:0016887]; protein kinase activity [GO:0004672]; protein phosphorylation [GO:0006468]	ATP binding [GO:0005524]; ATP hydrolysis activity [GO:0016887]; protein kinase activity [GO:0004672]	GO:0004672; GO:0005524; GO:0006468; GO:0016887
A0A163BXD2	UPI0007BC4EF8	Uncharacterized protein		Nucleus	Soluble	Non-apoplastic	Non-effector	EKO05_0007859 EKO05_006391 ST47_g6801	590
A0A163DDY6	UPI0007BC54ED	ornithine decarboxylase		Cytoplasm	Soluble	Non-apoplastic	Non-effector	EKO05_0008352 EKO05_007015 ST47_g5695	446			polyamine biosynthetic process [GO:0006596]		catalytic activity [GO:0003824]; polyamine biosynthetic process [GO:0006596]	catalytic activity [GO:0003824]	GO:0003824; GO:0006596	Orn/Lys/Arg decarboxylase class-II family
A0A163DS84	UPI0007BC4FF2	Nucleic acid binding		Cytoplasm	Soluble	Non-apoplastic	Non-effector	ST47_g5531	1161						RNA endonuclease activity [GO:0004521] single-stranded RNA binding [GO:0003727]
A0A163FJP1	UPI0007BC6D81	ATP citrate synthase		Cytoplasm	Soluble	Non-apoplastic	Non-effector	EKO05_0001545 EKO05_001540 ST47_g4426	486			tricarboxylic acid cycle [GO:0006099]		ATP citrate synthase activity [GO:0003878]; nucleotide binding [GO:0000166]; tricarboxylic acid cycle [GO:0006099]	ATP citrate synthase activity [GO:0003878]; nucleotide binding [GO:0000166]	GO:0000166; GO:0003878; GO:0006099
A0A163ISI3	UPI0007BC8267	Uncharacterized protein		Cytoplasm	Peripheral, Soluble	Non-apoplastic	Non-effector	EKO05_0009197 ST47_g2984	1051
A0A163LX84	UPI0007BBA4BD	HECT-type E3 ubiquitin transferase		Cytoplasm, Nucleus	Peripheral, Soluble	Non-apoplastic	Non-effector	ST47_g648	1208	FUNCTION: Catalytic activity		protein polyubiquitination [GO:0000209] ubiquitin-dependent protein catabolic process [GO:0006511]			ligase activity [GO:0016874] ubiquitin protein ligase activity [GO:0061630]
A0A8H7JL98	UPI00190016C8	uncharacterized protein		Cytoplasm	Peripheral, Soluble	Non-apoplastic	Non-effector	EKO05_007828	1058
A0A8H7JNX5	UPI0018FF9653	uncharacterized protein		Cytoplasm	Soluble	Non-apoplastic	Non-effector	ST47_g5531	1161						RNA endonuclease activity [GO:0004521] single-stranded RNA binding [GO:0003727]
A0A8H7N0I6	UPI0018FF15AD	uncharacterized protein		Cytoplasm, Nucleus	Soluble	Non-apoplastic	Non-effector	EKO05_000972	829			protein phosphorylation [GO:0006468]		ATP binding [GO:0005524]; ATP hydrolysis activity [GO:0016887]; protein kinase activity [GO:0004672]; protein phosphorylation [GO:0006468]	ATP binding [GO:0005524]; ATP hydrolysis activity [GO:0016887]; protein kinase activity [GO:0004672]	GO:0004672; GO:0005524; GO:0006468; GO:0016887
A0A976N512	UPI0021FC12D8	uncharacterized protein		Cytoplasm, Nucleus	Soluble	Non-apoplastic	Non-effector	EKO05_0000972	705			protein phosphorylation [GO:0006468]		ATP binding [GO:0005524]; protein kinase activity [GO:0004672]; protein phosphorylation [GO:0006468]	ATP binding [GO:0005524]; protein kinase activity [GO:0004672]	GO:0004672; GO:0005524; GO:0006468
A0A162V7Q6	UPI0007BBBE4E	RNA helicase		Cytoplasm, Nucleus	Soluble	Non-apoplastic	Non-effector	ST47_g10562	1082			thiamine biosynthetic process [GO:0009228]		ATP binding [GO:0005524]; nucleic acid binding [GO:0003676]; phosphomethylpyrimidine kinase activity [GO:0008972]; RNA helicase activity [GO:0003724]; thiaminase activity [GO:0050334]; thiamine biosynthetic process [GO:0009228]	ATP binding [GO:0005524]; nucleic acid binding [GO:0003676]; phosphomethylpyrimidine kinase activity [GO:0008972]; RNA helicase activity [GO:0003724]; thiaminase activity [GO:0050334]	GO:0003676; GO:0003724; GO:0005524; GO:0008972; GO:0009228; GO:0050334
A0A162VAG6	UPI0007BC7D58	Structural constituent of ribosome		Cytoplasm	Soluble	Non-apoplastic	Cytoplasmic effector	EKO05_0000292 EKO05_000290 ST47_g10504	221			translation [GO:0006412]	ribonucleoprotein complex [GO:1990904]; ribosome [GO:0005840]	ribonucleoprotein complex [GO:1990904]; ribosome [GO:0005840]; structural constituent of ribosome [GO:0003735]; translation [GO:0006412]	structural constituent of ribosome [GO:0003735]	GO:0003735; GO:0005840; GO:0006412; GO:1990904	Universal ribosomal protein uL16 family
A0A162VDF8	UPI0007BC73B1	Aldehyde-lyase		Cytoplasm	Peripheral, Soluble	Non-apoplastic	Non-effector	EKO05_0000284 EKO05_000282 ST47_g10512	821			carbohydrate metabolic process [GO:0005975]		aldehyde-lyase activity [GO:0016832]; carbohydrate metabolic process [GO:0005975]	aldehyde-lyase activity [GO:0016832]	GO:0005975; GO:0016832	XFP family
A0A162VDP9	UPI0007BC1483	Uncharacterized protein		Cytoplasm	Peripheral, Soluble	Non-apoplastic	Cytoplasmic effector	EKO05_000303 ST47_g10491	315				cellular anatomical entity [GO:0110165]	cellular anatomical entity [GO:0110165]		GO:0110165
A0A162VDT3	UPI0007BB82B7	Metal ion binding		Cytoplasm, Nucleus	Soluble	Non-apoplastic	Non-effector	ST47_g10493	748
A0A162VT58	UPI0007BBD05B	Uncharacterized protein	×	Cell membrane, Lysosome/Vacuole	Transmembrane	Non-apoplastic	Cytoplasmic effector	ST47_g10220	170				membrane [GO:0016020]	membrane [GO:0016020]		GO:0016020
A0A162VM69	UPI0007BB0C87	60S acidic ribosomal protein P0		Cytoplasm	Soluble	Non-apoplastic	Non-effector	EKO05_0002366 EKO05_010741 ST47_g10296	316	FUNCTION: Component of the ribosome, a large ribonucleoprotein complex responsible for the synthesis of proteins in the cell. The small ribosomal subunit (SSU) binds messenger RNAs (mRNAs) and translates the encoded message by selecting cognate aminoacyl-transfer RNA (tRNA) molecules. The large subunit (LSU) contains the ribosomal catalytic site termed the peptidyl transferase center (PTC), which…		ribosome biogenesis [GO:0042254]	ribonucleoprotein complex [GO:1990904]; ribosome [GO:0005840]	ribonucleoprotein complex [GO:1990904]; ribosome [GO:0005840]; ribosome biogenesis [GO:0042254]	DNA-binding transcription factor activity, RNA polymerase II-specific [GO:0000981] RNA polymerase II cis-regulatory region sequence-specific DNA binding [GO:0000978]	GO:0005840; GO:0042254; GO:1990904	Universal ribosomal protein uL10 family
A0A162VQT5	UPI0007BBA4B4	ribonuclease T2	×	Extracellular	Soluble	Apoplastic	Apoplastic effector	EKO05_0002380 EKO05_010753 ST47_g10284	328					ribonuclease T2 activity [GO:0033897]; RNA binding [GO:0003723]	ribonuclease T2 activity [GO:0033897]; RNA binding [GO:0003723]	GO:0003723; GO:0033897	RNase T2 family
A0A162WCI0	UPI0007BB8CE1	Alpha-aminoadipate reductase		Peroxisome	Soluble	Non-apoplastic	Non-effector	EKO05_0006667 ST47_g9918	1178	FUNCTION: Catalyzes the activation of alpha-aminoadipate by ATP-dependent adenylation and the reduction of activated alpha-aminoadipate by NADPH. The activated alpha-aminoadipate is bound to the phosphopantheinyl group of the enzyme itself before it is reduced to (S)-2-amino-6-oxohexanoate. {ECO:0000256|ARBA:ARBA00003499}.	PATHWAY: Amino-acid biosynthesis; L-lysine biosynthesis via AAA pathway; L-lysine from L-alpha-aminoadipate (fungal route): step 1/3. {ECO:0000256|ARBA:ARBA00004827}.	lysine biosynthetic process via aminoadipic acid [GO:0019878]; secondary metabolite biosynthetic process [GO:0044550]		L-aminoadipate-semialdehyde dehydrogenase activity [GO:0004043]; phosphopantetheine binding [GO:0031177]; lysine biosynthetic process via aminoadipic acid [GO:0019878]; secondary metabolite biosynthetic process [GO:0044550]	L-aminoadipate-semialdehyde dehydrogenase activity [GO:0004043]; phosphopantetheine binding [GO:0031177]	GO:0004043; GO:0019878; GO:0031177; GO:0044550	ATP-dependent AMP-binding enzyme family; NRP synthetase family
A0A162WKJ0	UPI0007BB3F8B	GTPase		Cytoplasm	Peripheral, Soluble	Non-apoplastic	Non-effector	EKO05_0010220 EKO05_009088 ST47_g9758	693			organelle organization [GO:0006996]		GTP binding [GO:0005525]; GTPase activity [GO:0003924]; organelle organization [GO:0006996]	GTP binding [GO:0005525]; GTPase activity [GO:0003924]	GO:0003924; GO:0005525; GO:0006996	TRAFAC class dynamin-like GTPase superfamily, Dynamin/Fzo/YdjA family
A0A162WLA1	UPI0007BBCA4B	Intracellular protein transport		Golgi apparatus	Peripheral, Soluble	Non-apoplastic	Non-effector	EKO05_0010232 EKO05_009100 ST47_g9768	446			intracellular protein transport [GO:0006886]; vesicle-mediated transport [GO:0016192]	clathrin adaptor complex [GO:0030131]	clathrin adaptor complex [GO:0030131]; intracellular protein transport [GO:0006886]; vesicle-mediated transport [GO:0016192]		GO:0006886; GO:0016192; GO:0030131	Adaptor complexes medium subunit family
A0A162WP47	UPI0007BAE944	V-type proton ATPase catalytic subunit A		Plastid	Transmembrane	Non-apoplastic	Non-effector	ST47_g9760	852			ATP metabolic process [GO:0046034]	endomembrane system [GO:0012505]; vacuolar membrane [GO:0005774]	endomembrane system [GO:0012505]; vacuolar membrane [GO:0005774]; ATP binding [GO:0005524]; proton-transporting ATPase activity, rotational mechanism [GO:0046961]; ATP metabolic process [GO:0046034]	ATP binding [GO:0005524]; proton-transporting ATPase activity, rotational mechanism [GO:0046961]	GO:0005524; GO:0005774; GO:0012505; GO:0046034; GO:0046961	ATPase alpha/beta chains family
A0A162WWV3	UPI0007BB2036	Structural constituent of ribosome		Cytoplasm	Soluble	Non-apoplastic	Cytoplasmic effector	EKO05_0007339 ST47_g9617	145			translation [GO:0006412]	small ribosomal subunit [GO:0015935]	small ribosomal subunit [GO:0015935]; structural constituent of ribosome [GO:0003735]; translation [GO:0006412]	structural constituent of ribosome [GO:0003735]	GO:0003735; GO:0006412; GO:0015935	Universal ribosomal protein uS12 family
A0A162WXW6	UPI0007BB540A	5-methyltetrahydropteroyltriglutamate--homocysteine S-methyltransferase		Cytoplasm, Nucleus	Peripheral, Soluble	Non-apoplastic	Cytoplasmic effector	EKO05_0007350 EKO05_009633 ST47_g9628	766	FUNCTION: Catalyzes the transfer of a methyl group from 5-methyltetrahydrofolate to homocysteine resulting in methionine formation. {ECO:0000256|ARBA:ARBA00002777}.	PATHWAY: Amino-acid biosynthesis; L-methionine biosynthesis via de novo pathway; L-methionine from L-homocysteine (MetE route): step 1/1. {ECO:0000256|ARBA:ARBA00004681}.	methionine biosynthetic process [GO:0009086]; methylation [GO:0032259]		5-methyltetrahydropteroyltriglutamate-homocysteine S-methyltransferase activity [GO:0003871]; zinc ion binding [GO:0008270]; methionine biosynthetic process [GO:0009086]; methylation [GO:0032259]	5-methyltetrahydropteroyltriglutamate-homocysteine S-methyltransferase activity [GO:0003871]; zinc ion binding [GO:0008270]	GO:0003871; GO:0008270; GO:0009086; GO:0032259	Vitamin-B12 independent methionine synthase family
A0A162XAW4	UPI0007BB7782	pyridoxal 5'-phosphate synthase (glutamine hydrolyzing) (EC 4.3.3.6)		Cytoplasm	Soluble	Non-apoplastic	Cytoplasmic effector	EKO05_0003102 EKO05_002377 ST47_g9338	307		PATHWAY: Cofactor biosynthesis; pyridoxal 5'-phosphate biosynthesis. {ECO:0000256|ARBA:ARBA00004737}.	pyridoxal phosphate biosynthetic process [GO:0042823]		pyridoxal 5'-phosphate synthase (glutamine hydrolysing) activity [GO:0036381]; pyridoxal phosphate biosynthetic process [GO:0042823]	pyridoxal 5'-phosphate synthase (glutamine hydrolysing) activity [GO:0036381]	GO:0036381; GO:0042823	PdxS/SNZ family
A0A162X6W1	UPI0007BB561E	Uncharacterized protein	×	Extracellular	Soluble	Apoplastic	Apoplastic effector	EKO05_0002929 EKO05_002210 ST47_g9525	170
A0A162X7N8	UPI0007BB3332	Acyl-CoA dehydrogenase		Peroxisome	Soluble	Non-apoplastic	Cytoplasmic effector	EKO05_0002964 EKO05_002248 ST47_g9486	473					flavin adenine dinucleotide binding [GO:0050660]; oxidoreductase activity, acting on the CH-CH group of donors [GO:0016627]	flavin adenine dinucleotide binding [GO:0050660]; oxidoreductase activity, acting on the CH-CH group of donors [GO:0016627]	GO:0016627; GO:0050660	Acyl-CoA dehydrogenase family
A0A162WIV6	UPI0007BC4E39	Nucleic acid binding		Cytoplasm, Nucleus	Soluble	Non-apoplastic	Non-effector	EKO05_002652 ST47_g9803	490					RNA binding [GO:0003723]	RNA binding [GO:0003723]	GO:0003723
A0A162XCG0	UPI0007BC080B	glycine--tRNA ligase		Cytoplasm, Nucleus	Soluble	Non-apoplastic	Cytoplasmic effector	ST47_g9372	658			mitochondrial glycyl-tRNA aminoacylation [GO:0070150]	mitochondrion [GO:0005739]		ATP binding [GO:0005524] glycine-tRNA ligase activity [GO:0004820]
A0A162XDH8	UPI0007BB370E	Nucleosome assembly		Cytoplasm, Nucleus	Soluble	Non-apoplastic	Cytoplasmic effector	EKO05_002386 ST47_g9330	409			nucleosome assembly [GO:0006334]	nucleus [GO:0005634]	nucleus [GO:0005634]; nucleosome assembly [GO:0006334]		GO:0005634; GO:0006334	Nucleosome assembly protein (NAP) family
A0A162XKQ5	UPI0007BBC464	Oxidoreductase		Cytoplasm	Soluble	Non-apoplastic	Non-effector	ST47_g8995	501			polyamine catabolic process [GO:0006598]			aldehyde dehydrogenase (NAD+) activity [GO:0004029]		aldehyde dehydrogenase family.
A0A162XLP1	UPI0007BBAF82	Intracellular signal transduction	×	Cell membrane, Endoplasmic reticulum	Transmembrane	Non-apoplastic	Non-effector	ST47_g8983	138			endoplasmic reticulum to Golgi vesicle-mediated transport [GO:0006888]	COPII-coated ER to Golgi transport vesicle [GO:0030134] endoplasmic reticulum to Golgi vesicle-mediated transport [GO:0006888]				cornichon family
A0A162XTM8	UPI0007BAFA52	Small ribosomal subunit protein uS5		Cytoplasm	Soluble	Non-apoplastic	Non-effector	ST47_g9004	1370			translation [GO:0006412]	small ribosomal subunit [GO:0015935]	small ribosomal subunit [GO:0015935]; RNA binding [GO:0003723]; structural constituent of ribosome [GO:0003735]; translation [GO:0006412]	RNA binding [GO:0003723]; structural constituent of ribosome [GO:0003735]	GO:0003723; GO:0003735; GO:0006412; GO:0015935	Universal ribosomal protein uS5 family
A0A162XVJ8	UPI0007BB82C4	Uncharacterized protein		Cytoplasm	Peripheral, Soluble	Non-apoplastic	Cytoplasmic effector	EKO05_0004040 EKO05_003290 ST47_g9272	349				cellular anatomical entity [GO:0110165]	cellular anatomical entity [GO:0110165]		GO:0110165
A0A162XWL3	UPI0007BC4D66	Structural constituent of ribosome		Cytoplasm	Soluble	Non-apoplastic	Cytoplasmic effector	EKO05_0004281 EKO05_003524 ST47_g9044	160			translation [GO:0006412]	ribonucleoprotein complex [GO:1990904]; ribosome [GO:0005840]	ribonucleoprotein complex [GO:1990904]; ribosome [GO:0005840]; structural constituent of ribosome [GO:0003735]; translation [GO:0006412]	structural constituent of ribosome [GO:0003735]	GO:0003735; GO:0005840; GO:0006412; GO:1990904	Eukaryotic ribosomal protein eL21 family
A0A162XX20	UPI0007BB884E	MICOS complex subunit MIC60 (Mitofilin)		Mitochondrion	Transmembrane	Non-apoplastic	Cytoplasmic effector	EKO05_0004064 EKO05_003313 ST47_g9250	659	FUNCTION: Component of the MICOS complex, a large protein complex of the mitochondrial inner membrane that plays crucial roles in the maintenance of crista junctions, inner membrane architecture, and formation of contact sites to the outer membrane. Plays a role in keeping cristae membranes connected to the inner boundary membrane. Also promotes protein import via the mitochondrial intermembrane …			mitochondrial inner membrane [GO:0005743]	mitochondrial inner membrane [GO:0005743]		GO:0005743	MICOS complex subunit Mic60 family
A0A162Y749	UPI0007BC56A5	Peroxiredoxin		Cytoplasm	Soluble	Non-apoplastic	Cytoplasmic effector	EKO05_0004080 EKO05_003327 ST47_g9236	225	FUNCTION: Thiol-specific peroxidase that catalyzes the reduction of hydrogen peroxide and organic hydroperoxides to water and alcohols, respectively. {ECO:0000256|PIRNR:PIRNR000239}.				peroxiredoxin activity [GO:0051920]	peroxiredoxin activity [GO:0051920]	GO:0051920	Peroxiredoxin family, Prx6 subfamily
A0A162Y8Y6	UPI0007BB6D50	ATP binding		Cytoplasm	Soluble	Non-apoplastic	Cytoplasmic effector	EKO05_0004315 EKO05_003557 ST47_g9013	701					ATP binding [GO:0005524]; ATP hydrolysis activity [GO:0016887]; ATP-dependent protein folding chaperone [GO:0140662]; unfolded protein binding [GO:0051082]	ATP binding [GO:0005524]; ATP hydrolysis activity [GO:0016887]; ATP-dependent protein folding chaperone [GO:0140662]; unfolded protein binding [GO:0051082]	GO:0005524; GO:0016887; GO:0051082; GO:0140662	Heat shock protein 90 family
A0A162YBA8	UPI0007BB6480	ATP binding		Cytoplasm, Nucleus	Soluble	Non-apoplastic	Non-effector	EKO05_0010000 EKO05_008876 ST47_g8916	1803					ATP binding [GO:0005524]; helicase activity [GO:0004386]; hydrolase activity [GO:0016787]; nucleic acid binding [GO:0003676]	ATP binding [GO:0005524]; helicase activity [GO:0004386]; hydrolase activity [GO:0016787]; nucleic acid binding [GO:0003676]	GO:0003676; GO:0004386; GO:0005524; GO:0016787
A0A162YBG6	UPI0007BC0399	Small COPII coat GTPase SAR1	×	Cytoplasm, Golgi apparatus	Peripheral, Lipid anchor	Non-apoplastic	Cytoplasmic effector	ST47_g8913	191			intracellular protein transport [GO:0006886]; vesicle-mediated transport [GO:0016192]	endoplasmic reticulum membrane [GO:0005789]; ER to Golgi transport vesicle membrane [GO:0012507]; Golgi membrane [GO:0000139]	endoplasmic reticulum membrane [GO:0005789]; ER to Golgi transport vesicle membrane [GO:0012507]; Golgi membrane [GO:0000139]; GTP binding [GO:0005525]; GTPase activity [GO:0003924]; intracellular protein transport [GO:0006886]; vesicle-mediated transport [GO:0016192]	GTP binding [GO:0005525]; GTPase activity [GO:0003924]	GO:0000139; GO:0003924; GO:0005525; GO:0005789; GO:0006886; GO:0012507; GO:0016192	Small GTPase superfamily, SAR1 family
A0A162YBW9	UPI0007BB58EA	cyclin-dependent kinase		Nucleus	Soluble	Non-apoplastic	Non-effector	ST47_g8887	898			protein phosphorylation [GO:0006468]		ATP binding [GO:0005524]; protein kinase activity [GO:0004672]; protein phosphorylation [GO:0006468]	ATP binding [GO:0005524]; protein kinase activity [GO:0004672]	GO:0004672; GO:0005524; GO:0006468
A0A162YD77	UPI0007BC7929	GTP binding		Cytoplasm	Peripheral, Soluble	Non-apoplastic	Cytoplasmic effector	EKO05_0009979 EKO05_008857 ST47_g8897	381				cell cortex [GO:0005938]; septin cytoskeleton [GO:0032156]	cell cortex [GO:0005938]; septin cytoskeleton [GO:0032156]; GTP binding [GO:0005525]	GTP binding [GO:0005525]	GO:0005525; GO:0005938; GO:0032156	TRAFAC class TrmE-Era-EngA-EngB-Septin-like GTPase superfamily, Septin GTPase family
A0A162YHV9	UPI0007BAE2E8	Serine hydroxymethyltransferase		Cytoplasm	Soluble	Non-apoplastic	Cytoplasmic effector	EKO05_0009819 EKO05_008702 ST47_g8818	471	FUNCTION: Interconversion of serine and glycine. {ECO:0000256|ARBA:ARBA00002224, ECO:0000256|RuleBase:RU000585}.	PATHWAY: One-carbon metabolism; tetrahydrofolate interconversion. {ECO:0000256|ARBA:ARBA00004777, ECO:0000256|RuleBase:RU000585}.	glycine biosynthetic process from serine [GO:0019264]; methylation [GO:0032259]; tetrahydrofolate interconversion [GO:0035999]		glycine hydroxymethyltransferase activity [GO:0004372]; methyltransferase activity [GO:0008168]; pyridoxal phosphate binding [GO:0030170]; glycine biosynthetic process from serine [GO:0019264]; methylation [GO:0032259]; tetrahydrofolate interconversion [GO:0035999]	glycine hydroxymethyltransferase activity [GO:0004372]; methyltransferase activity [GO:0008168]; pyridoxal phosphate binding [GO:0030170]	GO:0004372; GO:0008168; GO:0019264; GO:0030170; GO:0032259; GO:0035999	SHMT family
A0A162YIK4	UPI0007BB7381	Nucleic acid binding		Nucleus	Soluble	Non-apoplastic	Cytoplasmic effector	ST47_g8757	440			mitochondrial genome maintenance [GO:0000002]	mitochondrion [GO:0005739]		Y-form DNA binding [GO:0000403] flap-structured DNA binding [GO:0070336] DNA endonuclease activity [GO:0004520] crossed form four-way junction DNA binding [GO:0000402]
A0A162YJ06	UPI0007BB68BF	Acetolactate synthase		Mitochondrion	Peripheral, Soluble	Non-apoplastic	Non-effector	ST47_g8760	333		Amino-acid biosynthesis; L-isoleucine biosynthesis; L-isoleucine from 2-oxobutanoate: step 1/4. Amino-acid biosynthesis; L-valine biosynthesis; L-valine from pyruvate: step 1/4.	L-valine biosynthetic process [GO:0009099] isoleucine biosynthetic process [GO:0009097]	mitochondrial nucleoid [GO:0042645] acetolactate synthase complex [GO:0005948]		acetolactate synthase regulator activity [GO:1990610]
A0A162YJJ9	UPI0007BB25CE	Asparagine synthase (Glutamine-hydrolyzing)		Cytoplasm	Soluble	Non-apoplastic	Non-effector	EKO05_0007494 EKO05_009503 ST47_g8753	582			asparagine biosynthetic process [GO:0006529]; glutamine metabolic process [GO:0006541]		asparagine synthase (glutamine-hydrolyzing) activity [GO:0004066]; ATP binding [GO:0005524]; asparagine biosynthetic process [GO:0006529]; glutamine metabolic process [GO:0006541]	asparagine synthase (glutamine-hydrolyzing) activity [GO:0004066]; ATP binding [GO:0005524]	GO:0004066; GO:0005524; GO:0006529; GO:0006541
A0A162YQC6	UPI0007BC43DE	Glucose-6-phosphate 1-dehydrogenase		Cytoplasm	Soluble	Non-apoplastic	Cytoplasmic effector	EKO05_0002780 EKO05_002073 ST47_g8716	509	FUNCTION: Catalyzes the rate-limiting step of the oxidative pentose-phosphate pathway, which represents a route for the dissimilation of carbohydrates besides glycolysis. The main function of this enzyme is to provide reducing power (NADPH) and pentose phosphates for fatty acid and nucleic acid synthesis. {ECO:0000256|ARBA:ARBA00025382}.	PATHWAY: Carbohydrate degradation; pentose phosphate pathway; D-ribulose 5-phosphate from D-glucose 6-phosphate (oxidative stage): step 1/3. {ECO:0000256|ARBA:ARBA00004937, ECO:0000256|RuleBase:RU362120}.	glucose metabolic process [GO:0006006]; pentose-phosphate shunt [GO:0006098]		glucose-6-phosphate dehydrogenase activity [GO:0004345]; NADP binding [GO:0050661]; glucose metabolic process [GO:0006006]; pentose-phosphate shunt [GO:0006098]	glucose-6-phosphate dehydrogenase activity [GO:0004345]; NADP binding [GO:0050661]	GO:0004345; GO:0006006; GO:0006098; GO:0050661	Glucose-6-phosphate dehydrogenase family
A0A162YSU4	UPI0007BC8422	Carboxypeptidase	×	Extracellular	Soluble	Non-apoplastic	Non-effector	EKO05_0001135 EKO05_001132 ST47_g8679	543			proteolysis [GO:0006508]		serine-type carboxypeptidase activity [GO:0004185]; proteolysis [GO:0006508]	serine-type carboxypeptidase activity [GO:0004185]	GO:0004185; GO:0006508	Peptidase S10 family
A0A162Z9R3	UPI0007BADD49	Eukaryotic translation initiation factor 3 subunit A		Cytoplasm	Peripheral, Soluble	Non-apoplastic	Non-effector	TIF32 EKO05_0004513 EKO05_003736 ST47_g8395	1102	FUNCTION: RNA-binding component of the eukaryotic translation initiation factor 3 (eIF-3) complex, which is involved in protein synthesis of a specialized repertoire of mRNAs and, together with other initiation factors, stimulates binding of mRNA and methionyl-tRNAi to the 40S ribosome. The eIF-3 complex specifically targets and initiates translation of a subset of mRNAs involved in cell prolifer…		formation of cytoplasmic translation initiation complex [GO:0001732]	eukaryotic 43S preinitiation complex [GO:0016282]; eukaryotic 48S preinitiation complex [GO:0033290]; eukaryotic translation initiation factor 3 complex [GO:0005852]	eukaryotic 43S preinitiation complex [GO:0016282]; eukaryotic 48S preinitiation complex [GO:0033290]; eukaryotic translation initiation factor 3 complex [GO:0005852]; RNA binding [GO:0003723]; translation initiation factor activity [GO:0003743]; formation of cytoplasmic translation initiation complex [GO:0001732]	RNA binding [GO:0003723]; translation initiation factor activity [GO:0003743]	GO:0001732; GO:0003723; GO:0003743; GO:0005852; GO:0016282; GO:0033290	EIF-3 subunit A family
A0A162Z3Q4	UPI0007BB40C3	Transport		Mitochondrion	Transmembrane	Apoplastic	Non-effector	EKO05_0006957 EKO05_006118 ST47_g8477	329			mitochondrial phosphate ion transmembrane transport [GO:1990547]	mitochondrial inner membrane [GO:0005743]	mitochondrial inner membrane [GO:0005743]; inorganic phosphate transmembrane transporter activity [GO:0005315]; mitochondrial phosphate ion transmembrane transport [GO:1990547]	inorganic phosphate transmembrane transporter activity [GO:0005315]	GO:0005315; GO:0005743; GO:1990547	Mitochondrial carrier (TC 2.A.29) family
A0A162Z4F3	UPI0007BB316F	Phosphotransferase		Endoplasmic reticulum	Transmembrane	Non-apoplastic	Non-effector	ST47_g8522	291			phosphatidylinositol biosynthetic process [GO:0006661]	Golgi apparatus [GO:0005794] membrane [GO:0016020]		CDP-diacylglycerol-inositol 3-phosphatidyltransferase activity [GO:0003881]		CDP-alcohol phosphatidyltransferase class-I family
A0A162Z520	UPI0007BBBE34	Uncharacterized protein		Nucleus	Soluble	Non-apoplastic	Cytoplasmic effector	EKO05_0006978 EKO05_006137 ST47_g8458	150
A0A162Z655	UPI0007BB325B	Structural constituent of ribosome		Cytoplasm	Soluble	Non-apoplastic	Cytoplasmic effector	EKO05_0007019 EKO05_006178 ST47_g8419	130			translation [GO:0006412]	ribonucleoprotein complex [GO:1990904]; ribosome [GO:0005840]	ribonucleoprotein complex [GO:1990904]; ribosome [GO:0005840]; structural constituent of ribosome [GO:0003735]; translation [GO:0006412]	structural constituent of ribosome [GO:0003735]	GO:0003735; GO:0005840; GO:0006412; GO:1990904	Universal ribosomal protein uS8 family
A0A162Z9D9	UPI0007BBABB5	ATP synthase subunit delta, mitochondrial		Mitochondrion	Peripheral, Soluble	Non-apoplastic	Cytoplasmic effector	EKO05_0004516 EKO05_003738 ST47_g8393	165				proton-transporting ATP synthase complex, catalytic core F(1) [GO:0045261]	proton-transporting ATP synthase complex, catalytic core F(1) [GO:0045261]; proton-transporting ATP synthase activity, rotational mechanism [GO:0046933]	proton-transporting ATP synthase activity, rotational mechanism [GO:0046933]	GO:0045261; GO:0046933	ATPase epsilon chain family
A0A162ZFI8	UPI0007BC2FE1	Glucose-6-phosphate isomerase		Cytoplasm	Soluble	Non-apoplastic	Cytoplasmic effector	EKO05_0010949 EKO05_010177 ST47_g8273	551	FUNCTION: In the cytoplasm, catalyzes the conversion of glucose-6-phosphate to fructose-6-phosphate, the second step in glycolysis, and the reverse reaction during gluconeogenesis. {ECO:0000256|ARBA:ARBA00024178}.	PATHWAY: Carbohydrate degradation; glycolysis; D-glyceraldehyde 3-phosphate and glycerone phosphate from D-glucose: step 2/4. {ECO:0000256|ARBA:ARBA00004926, ECO:0000256|RuleBase:RU000612}.	carbohydrate derivative metabolic process [GO:1901135]; gluconeogenesis [GO:0006094]; glycolytic process [GO:0006096]		carbohydrate derivative binding [GO:0097367]; glucose-6-phosphate isomerase activity [GO:0004347]; carbohydrate derivative metabolic process [GO:1901135]; gluconeogenesis [GO:0006094]; glycolytic process [GO:0006096]	carbohydrate derivative binding [GO:0097367]; glucose-6-phosphate isomerase activity [GO:0004347]	GO:0004347; GO:0006094; GO:0006096; GO:0097367; GO:1901135	GPI family
A0A162ZGP7	UPI0007BB3129	Coatomer subunit beta'		Cytoplasm, Nucleus	Peripheral, Soluble	Non-apoplastic	Non-effector	EKO05_0010934 EKO05_010164 ST47_g8260	861	FUNCTION: The coatomer is a cytosolic protein complex that binds to dilysine motifs and reversibly associates with Golgi non-clathrin-coated vesicles, which further mediate biosynthetic protein transport from the ER, via the Golgi up to the trans Golgi network. Coatomer complex is required for budding from Golgi membranes, and is essential for the retrograde Golgi-to-ER transport of dilysine-tagg…		intracellular protein transport [GO:0006886]; vesicle-mediated transport [GO:0016192]	COPI-coated vesicle membrane [GO:0030663]; Golgi membrane [GO:0000139]; membrane coat [GO:0030117]	COPI-coated vesicle membrane [GO:0030663]; Golgi membrane [GO:0000139]; membrane coat [GO:0030117]; structural molecule activity [GO:0005198]; intracellular protein transport [GO:0006886]; vesicle-mediated transport [GO:0016192]	structural molecule activity [GO:0005198]	GO:0000139; GO:0005198; GO:0006886; GO:0016192; GO:0030117; GO:0030663	WD repeat COPB2 family
A0A162ZIH8	UPI0007BB165F	Structural constituent of ribosome		Nucleus	Soluble	Non-apoplastic	Cytoplasmic effector	EKO05_0010911 EKO05_010141 ST47_g8238	146			translation [GO:0006412]	ribonucleoprotein complex [GO:1990904]; ribosome [GO:0005840]	ribonucleoprotein complex [GO:1990904]; ribosome [GO:0005840]; structural constituent of ribosome [GO:0003735]; translation [GO:0006412]	structural constituent of ribosome [GO:0003735]	GO:0003735; GO:0005840; GO:0006412; GO:1990904	Eukaryotic ribosomal protein eS17 family
A0A162ZM91	UPI0007BBA458	GTP binding		Cell membrane, Lysosome/Vacuole	Lipid anchor	Non-apoplastic	Cytoplasmic effector	EKO05_0007225 EKO05_011153 ST47_g8152	193			small GTPase mediated signal transduction [GO:0007264]		GTP binding [GO:0005525]; GTPase activity [GO:0003924]; small GTPase mediated signal transduction [GO:0007264]	GTP binding [GO:0005525]; GTPase activity [GO:0003924]	GO:0003924; GO:0005525; GO:0007264
A0A162ZMR0	UPI0007BB1D79	peptidylprolyl isomerase		Nucleus	Peripheral, Soluble	Non-apoplastic	Non-effector	ST47_g8153	1091		PATHWAY: Protein modification; protein ubiquitination.	ERAD pathway [GO:0036503] protein polyubiquitination [GO:0000209] ubiquitin-dependent protein catabolic process [GO:0006511]	ubiquitin ligase complex [GO:0000151] nucleus [GO:0005634] cytoplasm [GO:0005737]		ligase activity [GO:0016874] ubiquitin-ubiquitin ligase activity [GO:0034450]
A0A162ZQU8	UPI0007BC1D6A	ATP binding		Cytoplasm	Peripheral, Soluble	Non-apoplastic	Non-effector	EKO05_0002655 EKO05_001966 ST47_g8106	632			protein phosphorylation [GO:0006468]		ATP binding [GO:0005524]; protein serine/threonine kinase activity [GO:0004674]; protein phosphorylation [GO:0006468]	ATP binding [GO:0005524]; protein serine/threonine kinase activity [GO:0004674]	GO:0004674; GO:0005524; GO:0006468	Protein kinase superfamily, Ser/Thr protein kinase family, Aurora subfamily
A0A162ZUP0	UPI0007BBBEBB	1,4-alpha-glucan-branching enzyme		Cytoplasm	Soluble	Non-apoplastic	Non-effector	ST47_g8028	698		PATHWAY: Glycan biosynthesis; glycogen biosynthesis. {ECO:0000256|ARBA:ARBA00004964}.	glycogen biosynthetic process [GO:0005978]		1,4-alpha-glucan branching enzyme activity [GO:0003844]; 1,4-alpha-glucan branching enzyme activity (using a glucosylated glycogenin as primer for glycogen synthesis) [GO:0102752]; cation binding [GO:0043169]; hydrolase activity, hydrolyzing O-glycosyl compounds [GO:0004553]; glycogen biosynthetic process [GO:0005978]	1,4-alpha-glucan branching enzyme activity [GO:0003844]; 1,4-alpha-glucan branching enzyme activity (using a glucosylated glycogenin as primer for glycogen synthesis) [GO:0102752]; cation binding [GO:0043169]; hydrolase activity, hydrolyzing O-glycosyl compounds [GO:0004553]	GO:0003844; GO:0004553; GO:0005978; GO:0043169; GO:0102752	Glycosyl hydrolase 13 family, GlgB subfamily
A0A162ZUU5	UPI0007BAF5BC	Glyceraldehyde-3-phosphate dehydrogenase		Cytoplasm	Soluble	Non-apoplastic	Cytoplasmic effector	GPD1 EKO05_0008746 ST47_g8033	337		PATHWAY: Carbohydrate degradation; glycolysis; pyruvate from D-glyceraldehyde 3-phosphate: step 1/5. {ECO:0000256|ARBA:ARBA00004869, ECO:0000256|RuleBase:RU361160}.	glucose metabolic process [GO:0006006]; glycolytic process [GO:0006096]		glyceraldehyde-3-phosphate dehydrogenase (NAD+) (phosphorylating) activity [GO:0004365]; NAD binding [GO:0051287]; NADP binding [GO:0050661]; glucose metabolic process [GO:0006006]; glycolytic process [GO:0006096]	glyceraldehyde-3-phosphate dehydrogenase (NAD+) (phosphorylating) activity [GO:0004365]; NAD binding [GO:0051287]; NADP binding [GO:0050661]	GO:0004365; GO:0006006; GO:0006096; GO:0050661; GO:0051287	Glyceraldehyde-3-phosphate dehydrogenase family
A0A162ZUZ0	UPI0007BB4F03	coproporphyrinogen oxidase		Mitochondrion	Transmembrane	Non-apoplastic	Cytoplasmic effector	EKO05_0008744 EKO05_007396 ST47_g8031	427		PATHWAY: Porphyrin-containing compound metabolism; protoporphyrin-IX biosynthesis; protoporphyrinogen-IX from coproporphyrinogen-III (O2 route): step 1/1. {ECO:0000256|ARBA:ARBA00005168}.	protoporphyrinogen IX biosynthetic process [GO:0006782]		coproporphyrinogen oxidase activity [GO:0004109]; protoporphyrinogen IX biosynthetic process [GO:0006782]	coproporphyrinogen oxidase activity [GO:0004109]	GO:0004109; GO:0006782	Aerobic coproporphyrinogen-III oxidase family
A0A162ZV09	UPI0000DD191A	Autophagy-related protein		Cytoplasm	Peripheral, Lipid anchor, Soluble	Non-apoplastic	Cytoplasmic effector	ATG8 EKO05_0008743 EKO05_007395 ST47_g8030	119			autophagy [GO:0006914]	autophagosome membrane [GO:0000421]; cytoplasmic vesicle [GO:0031410]	autophagosome membrane [GO:0000421]; cytoplasmic vesicle [GO:0031410]; autophagy [GO:0006914]		GO:0000421; GO:0006914; GO:0031410	ATG8 family
A0A162ZVS2	UPI0007BB07F4	Plasma membrane ATPase		Lysosome/Vacuole	Transmembrane	Non-apoplastic	Non-effector	EKO05_0008752 ST47_g8038	999	FUNCTION: The plasma membrane ATPase of plants and fungi is a hydrogen ion pump. The proton gradient it generates drives the active transport of nutrients by H(+)-symport. The resulting external acidification and/or internal alkinization may mediate growth responses. {ECO:0000256|ARBA:ARBA00003417}.		proton export across plasma membrane [GO:0120029]	plasma membrane [GO:0005886]	plasma membrane [GO:0005886]; ATP binding [GO:0005524]; ATP hydrolysis activity [GO:0016887]; P-type proton-exporting transporter activity [GO:0008553]; proton export across plasma membrane [GO:0120029]	ATP binding [GO:0005524]; ATP hydrolysis activity [GO:0016887]; P-type proton-exporting transporter activity [GO:0008553]	GO:0005524; GO:0005886; GO:0008553; GO:0016887; GO:0120029	Cation transport ATPase (P-type) (TC 3.A.3) family, Type IIIA subfamily
A0A162ZXT7	UPI0007BB0C05	Glutathione peroxidase		Cytoplasm	Soluble	Non-apoplastic	Cytoplasmic effector	EKO05_0007826 EKO05_006426 ST47_g8003	168			response to oxidative stress [GO:0006979]		glutathione peroxidase activity [GO:0004602]; thioredoxin-dependent peroxiredoxin activity [GO:0140824]; response to oxidative stress [GO:0006979]	glutathione peroxidase activity [GO:0004602]; thioredoxin-dependent peroxiredoxin activity [GO:0140824]	GO:0004602; GO:0006979; GO:0140824	Glutathione peroxidase family
A0A162ZYX2	UPI0007BC482A	Chitin binding	×	Extracellular	Soluble	Apoplastic	Apoplastic effector	ST47_g7960	371					chitin binding [GO:0008061]	chitin binding [GO:0008061]	GO:0008061	Isochorismatase family
A0A163A201	UPI0007BBE6B9	Uncharacterized protein		Cytoplasm, Nucleus	Soluble	Non-apoplastic	Cytoplasmic effector	EKO05_0006367 EKO05_005542 ST47_g7924	162								Eukaryotic ribosomal protein eS10 family
A0A163A3R7	UPI0007BB21DA	isocitrate dehydrogenase (NAD(+))		Mitochondrion	Soluble	Non-apoplastic	Non-effector	EKO05_0008451 EKO05_007106 ST47_g7895	382			tricarboxylic acid cycle [GO:0006099]		isocitrate dehydrogenase (NAD+) activity [GO:0004449]; magnesium ion binding [GO:0000287]; NAD binding [GO:0051287]; tricarboxylic acid cycle [GO:0006099]	isocitrate dehydrogenase (NAD+) activity [GO:0004449]; magnesium ion binding [GO:0000287]; NAD binding [GO:0051287]	GO:0000287; GO:0004449; GO:0006099; GO:0051287	Isocitrate and isopropylmalate dehydrogenases family
A0A163A9U3	UPI0007BB91C0	Structural constituent of ribosome		Mitochondrion	Soluble	Non-apoplastic	Cytoplasmic effector	EKO05_0011149 EKO05_010366 ST47_g7822	159			translation [GO:0006412]	ribonucleoprotein complex [GO:1990904]; ribosome [GO:0005840]	ribonucleoprotein complex [GO:1990904]; ribosome [GO:0005840]; structural constituent of ribosome [GO:0003735]; translation [GO:0006412]	structural constituent of ribosome [GO:0003735]	GO:0003735; GO:0005840; GO:0006412; GO:1990904	Universal ribosomal protein uS17 family
A0A163AA69	UPI0007BC4759	3-phytase	×	Extracellular	Soluble	Non-apoplastic	Non-effector	EKO05_0003584 EKO05_002796 ST47_g7752	550					3-phytase activity [GO:0016158]	3-phytase activity [GO:0016158]	GO:0016158	Histidine acid phosphatase family
A0A163AJM2	UPI0007BC3C98	Transferase	×	Extracellular	Soluble	Apoplastic	Non-effector	ST47_g7643	430						transferase activity [GO:0016740]
A0A163APT7	UPI0007BBC193	Guanyl-nucleotide exchange factor		Cytoplasm	Peripheral, Soluble	Non-apoplastic	Non-effector	ST47_g7540	2076			small GTPase-mediated signal transduction [GO:0007264]	plasma membrane [GO:0005886] cytoplasm [GO:0005737]		small GTPase binding [GO:0031267] guanyl-nucleotide exchange factor activity [GO:0005085]
A0A163ARV2	UPI0007BBCBC0	Uncharacterized protein	×	Lysosome/Vacuole	Transmembrane	Non-apoplastic	Non-effector	ST47_g7504	861				vacuolar transporter chaperone complex [GO:0033254] fungal-type vacuole membrane [GO:0000329]
A0A163AZT5	UPI0007BC7F13	GTPase		Cytoplasm, Nucleus	Soluble	Non-apoplastic	Non-effector	EKO05_0006171 EKO05_005351 ST47_g7449	274			nitrogen compound metabolic process [GO:0006807]		GTPase activity [GO:0003924]; nickel cation binding [GO:0016151]; nitrogen compound metabolic process [GO:0006807]	GTPase activity [GO:0003924]; nickel cation binding [GO:0016151]	GO:0003924; GO:0006807; GO:0016151	SIMIBI class G3E GTPase family, UreG subfamily
A0A163B3J1	UPI0007BB0AE4	ATP binding		Nucleus	Soluble	Non-apoplastic	Non-effector	EKO05_0000712 ST47_g7285	1006					ATP binding [GO:0005524]; ATP hydrolysis activity [GO:0016887]	ATP binding [GO:0005524]; ATP hydrolysis activity [GO:0016887]	GO:0005524; GO:0016887
A0A163B606	UPI0007BBC087	protein-synthesizing GTPase		Cytoplasm	Soluble	Non-apoplastic	Non-effector	EKO05_0008019 EKO05_006706 ST47_g7233	506					GTP binding [GO:0005525]; GTPase activity [GO:0003924]; translation initiation factor activity [GO:0003743]; tRNA binding [GO:0000049]	GTP binding [GO:0005525]; GTPase activity [GO:0003924]; translation initiation factor activity [GO:0003743]; tRNA binding [GO:0000049]	GO:0000049; GO:0003743; GO:0003924; GO:0005525
A0A163BCQ3	UPI0007BB92B3	Uncharacterized protein		Cytoplasm, Nucleus	Soluble	Non-apoplastic	Non-effector	EKO05_0001755 EKO05_001743 ST47_g7151	616
A0A163BWE1	UPI0007BBB773	Catalytic		Cytoplasm	Soluble	Non-apoplastic	Non-effector	ST47_g6792	239					lyase activity [GO:0016829]	lyase activity [GO:0016829]	GO:0016829
A0A163BDV0	UPI0007BC26C6	Ribosomal protein		Cytoplasm	Soluble	Non-apoplastic	Cytoplasmic effector	EKO05_0001759 EKO05_001748 ST47_g7155	217			translation [GO:0006412]	large ribosomal subunit [GO:0015934]	large ribosomal subunit [GO:0015934]; RNA binding [GO:0003723]; structural constituent of ribosome [GO:0003735]; translation [GO:0006412]	RNA binding [GO:0003723]; structural constituent of ribosome [GO:0003735]	GO:0003723; GO:0003735; GO:0006412; GO:0015934	Universal ribosomal protein uL1 family
A0A163BFW5	UPI0007BC239B	aldehyde dehydrogenase (NAD(+))		Cytoplasm	Soluble	Non-apoplastic	Non-effector	EKO05_0001639 EKO05_001632 ST47_g7044	499					oxidoreductase activity, acting on the aldehyde or oxo group of donors, NAD or NADP as acceptor [GO:0016620]	oxidoreductase activity, acting on the aldehyde or oxo group of donors, NAD or NADP as acceptor [GO:0016620]	GO:0016620	Aldehyde dehydrogenase family
A0A163BHC8	UPI0007BAFA6A	Pre-mRNA-splicing factor PRP46		Nucleus	Peripheral	Non-apoplastic	Non-effector	ST47_g7166	1774					phosphatidylinositol binding [GO:0035091]	phosphatidylinositol binding [GO:0035091]	GO:0035091	Sorting nexin family
A0A163BSP4	UPI0007BB89E4	Pyruvate dehydrogenase E1 component subunit beta		Mitochondrion	Peripheral, Soluble	Non-apoplastic	Non-effector	EKO05_0005086 EKO05_004295 ST47_g6904	373	FUNCTION: The pyruvate dehydrogenase complex catalyzes the overall conversion of pyruvate to acetyl-CoA and CO2. {ECO:0000256|RuleBase:RU364074}.		acetyl-CoA biosynthetic process from pyruvate [GO:0006086]		pyruvate dehydrogenase (acetyl-transferring) activity [GO:0004739]; acetyl-CoA biosynthetic process from pyruvate [GO:0006086]	pyruvate dehydrogenase (acetyl-transferring) activity [GO:0004739]	GO:0004739; GO:0006086
A0A163BNX3	UPI0007BBD1C4	ATP-dependent RNA helicase eIF4A		Cytoplasm, Nucleus	Soluble	Non-apoplastic	Cytoplasmic effector	EKO05_0002425 EKO05_010794 ST47_g6970	396	FUNCTION: ATP-dependent RNA helicase which is a subunit of the eIF4F complex involved in cap recognition and is required for mRNA binding to ribosome. In the current model of translation initiation, eIF4A unwinds RNA secondary structures in the 5'-UTR of mRNAs which is necessary to allow efficient binding of the small ribosomal subunit, and subsequent scanning for the initiator codon. {ECO:000025…				ATP binding [GO:0005524]; hydrolase activity [GO:0016787]; RNA helicase activity [GO:0003724]; translation initiation factor activity [GO:0003743]	ATP binding [GO:0005524]; hydrolase activity [GO:0016787]; RNA helicase activity [GO:0003724]; translation initiation factor activity [GO:0003743]	GO:0003724; GO:0003743; GO:0005524; GO:0016787	DEAD box helicase family, eIF4A subfamily
A0A163CBR2	UPI0007BB4192	ATP binding		Nucleus	Soluble	Non-apoplastic	Non-effector	ST47_g6514	1156			RNA catabolic process [GO:0006401]		ATP binding [GO:0005524]; hydrolase activity [GO:0016787]; RNA binding [GO:0003723]; RNA helicase activity [GO:0003724]; RNA catabolic process [GO:0006401]	ATP binding [GO:0005524]; hydrolase activity [GO:0016787]; RNA binding [GO:0003723]; RNA helicase activity [GO:0003724]	GO:0003723; GO:0003724; GO:0005524; GO:0006401; GO:0016787	Helicase family, SKI2 subfamily
A0A163BXM8	UPI0007BC022C	5S rRNA binding		Cytoplasm, Nucleus	Soluble	Non-apoplastic	Cytoplasmic effector	EKO05_0007855 EKO05_006396 ST47_g6806	300			translation [GO:0006412]	cytoplasm [GO:0005737]; ribonucleoprotein complex [GO:1990904]; ribosome [GO:0005840]	cytoplasm [GO:0005737]; ribonucleoprotein complex [GO:1990904]; ribosome [GO:0005840]; 5S rRNA binding [GO:0008097]; structural constituent of ribosome [GO:0003735]; translation [GO:0006412]	5S rRNA binding [GO:0008097]; structural constituent of ribosome [GO:0003735]	GO:0003735; GO:0005737; GO:0005840; GO:0006412; GO:0008097; GO:1990904	Universal ribosomal protein uL18 family
A0A163C149	UPI0007BBAFA5	Structural constituent of ribosome		Cytoplasm	Soluble	Non-apoplastic	Cytoplasmic effector	ST47_g6722	224			translation [GO:0006412]	cytosolic large ribosomal subunit [GO:0022625]		structural constituent of ribosome [GO:0003735]
A0A163CJZ4	UPI0007BB614F	H/ACA ribonucleoprotein complex subunit		Cytoplasm, Nucleus	Soluble	Apoplastic	Non-effector	EKO05_0009613 ST47_g6264	213	FUNCTION: Required for ribosome biogenesis. Part of a complex which catalyzes pseudouridylation of rRNA. This involves the isomerization of uridine such that the ribose is subsequently attached to C5, instead of the normal N1. Pseudouridine ("psi") residues may serve to stabilize the conformation of rRNAs. {ECO:0000256|RuleBase:RU364004}.		pseudouridine synthesis [GO:0001522]; rRNA processing [GO:0006364]	nucleolus [GO:0005730]; ribonucleoprotein complex [GO:1990904]	nucleolus [GO:0005730]; ribonucleoprotein complex [GO:1990904]; RNA binding [GO:0003723]; pseudouridine synthesis [GO:0001522]; rRNA processing [GO:0006364]	RNA binding [GO:0003723]	GO:0001522; GO:0003723; GO:0005730; GO:0006364; GO:1990904	GAR1 family
A0A163CLG0	UPI0007BC1276	Aconitate hydratase, mitochondrial		Mitochondrion	Peripheral, Soluble	Non-apoplastic	Non-effector	EKO05_008444 ST47_g6325	793			tricarboxylic acid cycle [GO:0006099]	membrane [GO:0016020]; mitochondrion [GO:0005739]	membrane [GO:0016020]; mitochondrion [GO:0005739]; 4 iron, 4 sulfur cluster binding [GO:0051539]; aconitate hydratase activity [GO:0003994]; metal ion binding [GO:0046872]; tricarboxylic acid cycle [GO:0006099]	4 iron, 4 sulfur cluster binding [GO:0051539]; aconitate hydratase activity [GO:0003994]; metal ion binding [GO:0046872]	GO:0003994; GO:0005739; GO:0006099; GO:0016020; GO:0046872; GO:0051539	Aconitase/IPM isomerase family
A0A163CTJ5	UPI0007BBD613	1,3-beta-glucan synthase		Cell membrane	Transmembrane	Non-apoplastic	Non-effector	EKO05_008484 ST47_g6288	1957			(1->3)-beta-D-glucan biosynthetic process [GO:0006075]	1,3-beta-D-glucan synthase complex [GO:0000148]	1,3-beta-D-glucan synthase complex [GO:0000148]; 1,3-beta-D-glucan synthase activity [GO:0003843]; (1->3)-beta-D-glucan biosynthetic process [GO:0006075]	1,3-beta-D-glucan synthase activity [GO:0003843]	GO:0000148; GO:0003843; GO:0006075	Glycosyltransferase 48 family
A0A163CTX2	UPI0007BC4DC5	1,3-beta-glucanosyltransferase		Extracellular	Lipid anchor, Soluble	Apoplastic	Non-effector	ST47_g6287	689	FUNCTION: Splits internally a 1,3-beta-glucan molecule and transfers the newly generated reducing end (the donor) to the non-reducing end of another 1,3-beta-glucan molecule (the acceptor) forming a 1,3-beta linkage, resulting in the elongation of 1,3-beta-glucan chains in the cell wall. {ECO:0000256|RuleBase:RU361209}.		cellular component organization or biogenesis [GO:0071840]; fungal-type cell wall organization or biogenesis [GO:0071852]	plasma membrane [GO:0005886]; side of membrane [GO:0098552]	plasma membrane [GO:0005886]; side of membrane [GO:0098552]; glucanosyltransferase activity [GO:0042123]; cellular component organization or biogenesis [GO:0071840]; fungal-type cell wall organization or biogenesis [GO:0071852]	glucanosyltransferase activity [GO:0042123]	GO:0005886; GO:0042123; GO:0071840; GO:0071852; GO:0098552	Glycosyl hydrolase 72 family
A0A163CU58	UPI0007BBB05E	ATP binding		Cytoplasm, Nucleus, Lysosome/Vacuole	Soluble	Non-apoplastic	Cytoplasmic effector	EKO05_0009670 EKO05_008560 ST47_g6214	437				membrane [GO:0016020]	membrane [GO:0016020]; ATP binding [GO:0005524]; ATP hydrolysis activity [GO:0016887]	ATP binding [GO:0005524]; ATP hydrolysis activity [GO:0016887]	GO:0005524; GO:0016020; GO:0016887	AAA ATPase family
A0A163CYC2	UPI0007BBEEB7	Chromatin binding		Nucleus	Soluble	Non-apoplastic	Non-effector	ST47_g6044	788			mRNA splicing, via spliceosome [GO:0000398]	Prp19 complex [GO:0000974] spliceosomal complex [GO:0005681]		DNA binding [GO:0003677]
A0A163CYI5	UPI0007BB7A8B	ATP-dependent RNA helicase		Nucleus	Soluble	Non-apoplastic	Cytoplasmic effector	ST47_g6040	821	FUNCTION: RNA helicase. {ECO:0000256|RuleBase:RU365068}.		rRNA processing [GO:0006364]	nucleolus [GO:0005730]	nucleolus [GO:0005730]; ATP binding [GO:0005524]; ATP hydrolysis activity [GO:0016887]; RNA binding [GO:0003723]; RNA helicase activity [GO:0003724]; rRNA processing [GO:0006364]	ATP binding [GO:0005524]; ATP hydrolysis activity [GO:0016887]; RNA binding [GO:0003723]; RNA helicase activity [GO:0003724]	GO:0003723; GO:0003724; GO:0005524; GO:0005730; GO:0006364; GO:0016887	DEAD box helicase family
A0A163D0P4	UPI0007BC817A	Glucan 1,3-beta-glucosidase	×	Extracellular	Soluble	Apoplastic	Cytoplasmic effector	EKO05_0001574 EKO05_001570 ST47_g6016	309			carbohydrate metabolic process [GO:0005975]		hydrolase activity, hydrolyzing O-glycosyl compounds [GO:0004553]; carbohydrate metabolic process [GO:0005975]	hydrolase activity, hydrolyzing O-glycosyl compounds [GO:0004553]	GO:0004553; GO:0005975	Glycosyl hydrolase 17 family
A0A163D0W5	UPI0007BB808F	ATP binding		Cytoplasm	Soluble	Non-apoplastic	Non-effector	EKO05_0001586 EKO05_001582 ST47_g6029	774			protein phosphorylation [GO:0006468]		ATP binding [GO:0005524]; protein serine/threonine kinase activity [GO:0004674]; protein phosphorylation [GO:0006468]	ATP binding [GO:0005524]; protein serine/threonine kinase activity [GO:0004674]	GO:0004674; GO:0005524; GO:0006468
A0A163D2D0	UPI0007BBCFEB	Translation elongation factor		Cytoplasm	Soluble	Non-apoplastic	Cytoplasmic effector	EKO05_0006797 EKO05_005963 ST47_g5996	413					translation elongation factor activity [GO:0003746]	translation elongation factor activity [GO:0003746]	GO:0003746
A0A163D8F4	UPI0007BB52FD	Rab GDP dissociation inhibitor		Cytoplasm	Soluble	Non-apoplastic	Cytoplasmic effector	EKO05_0011191 EKO05_010406 ST47_g5888	465			protein transport [GO:0015031]; small GTPase mediated signal transduction [GO:0007264]		Rab GDP-dissociation inhibitor activity [GO:0005093]; protein transport [GO:0015031]; small GTPase mediated signal transduction [GO:0007264]	Rab GDP-dissociation inhibitor activity [GO:0005093]	GO:0005093; GO:0007264; GO:0015031	Rab GDI family
A0A163D8Z8	UPI0007BB97E5	Enolase		Cytoplasm	Soluble	Non-apoplastic	Cytoplasmic effector	EKO05_0008267 EKO05_006935 ST47_g5771	438		PATHWAY: Carbohydrate degradation; glycolysis; pyruvate from D-glyceraldehyde 3-phosphate: step 4/5. {ECO:0000256|ARBA:ARBA00005031}.	glycolytic process [GO:0006096]	phosphopyruvate hydratase complex [GO:0000015]	phosphopyruvate hydratase complex [GO:0000015]; magnesium ion binding [GO:0000287]; phosphopyruvate hydratase activity [GO:0004634]; glycolytic process [GO:0006096]	magnesium ion binding [GO:0000287]; phosphopyruvate hydratase activity [GO:0004634]	GO:0000015; GO:0000287; GO:0004634; GO:0006096	Enolase family
A0A163DCX3	UPI0007BAE547	Calcium-transporting ATPase	×	Lysosome/Vacuole	Transmembrane	Non-apoplastic	Non-effector	EKO05_0008344 EKO05_007008 ST47_g5702	1006	FUNCTION: Catalyzes the hydrolysis of ATP coupled with the transport of calcium. {ECO:0000256|RuleBase:RU361146}.			membrane [GO:0016020]	membrane [GO:0016020]; ATP binding [GO:0005524]; ATP hydrolysis activity [GO:0016887]; P-type calcium transporter activity [GO:0005388]	ATP binding [GO:0005524]; ATP hydrolysis activity [GO:0016887]; P-type calcium transporter activity [GO:0005388]	GO:0005388; GO:0005524; GO:0016020; GO:0016887	Cation transport ATPase (P-type) (TC 3.A.3) family
A0A163DE22	UPI0007BB318C	Uncharacterized protein		Mitochondrion	Transmembrane	Non-apoplastic	Cytoplasmic effector	ST47_g5697	274			mitochondrial cytochrome c oxidase assembly [GO:0033617]	mitochondrion [GO:0005739]
A0A163DLW8	UPI0007BC27F7	Uncharacterized protein		Cytoplasm	Soluble	Non-apoplastic	Non-effector	ST47_g5611	773
A0A163DPF3	UPI0007BB4C8D	Uncharacterized protein		Mitochondrion	Transmembrane	Non-apoplastic	Non-effector	ST47_g5569	1213
A0A163DRI9	UPI0007BB4A67	1,3-beta-glucanosyltransferase	×	Extracellular	Lipid anchor, Soluble	Apoplastic	Non-effector	EKO05_0007626 EKO05_006619 ST47_g5515	456	FUNCTION: Splits internally a 1,3-beta-glucan molecule and transfers the newly generated reducing end (the donor) to the non-reducing end of another 1,3-beta-glucan molecule (the acceptor) forming a 1,3-beta linkage, resulting in the elongation of 1,3-beta-glucan chains in the cell wall. {ECO:0000256|RuleBase:RU361209}.			plasma membrane [GO:0005886]; side of membrane [GO:0098552]	plasma membrane [GO:0005886]; side of membrane [GO:0098552]; transferase activity [GO:0016740]	transferase activity [GO:0016740]	GO:0005886; GO:0016740; GO:0098552	Glycosyl hydrolase 72 family
A0A163DU37	UPI0007BBFA17	Histone H2A		Nucleus	Soluble	Non-apoplastic	Cytoplasmic effector	EKO05_0009741 ST47_g5506	134				nucleosome [GO:0000786]; nucleus [GO:0005634]	nucleosome [GO:0000786]; nucleus [GO:0005634]; DNA binding [GO:0003677]; protein heterodimerization activity [GO:0046982]; structural constituent of chromatin [GO:0030527]	DNA binding [GO:0003677]; protein heterodimerization activity [GO:0046982]; structural constituent of chromatin [GO:0030527]	GO:0000786; GO:0003677; GO:0005634; GO:0030527; GO:0046982	Histone H2A family
A0A163DV07	UPI0007BB4E02	ATP binding		Nucleus	Soluble	Non-apoplastic	Cytoplasmic effector	EKO05_0009759 EKO05_008641 ST47_g5491	421			protein catabolic process [GO:0030163]	cytoplasm [GO:0005737]; proteasome regulatory particle, base subcomplex [GO:0008540]	cytoplasm [GO:0005737]; proteasome regulatory particle, base subcomplex [GO:0008540]; ATP binding [GO:0005524]; ATP hydrolysis activity [GO:0016887]; proteasome-activating activity [GO:0036402]; protein catabolic process [GO:0030163]	ATP binding [GO:0005524]; ATP hydrolysis activity [GO:0016887]; proteasome-activating activity [GO:0036402]	GO:0005524; GO:0005737; GO:0008540; GO:0016887; GO:0030163; GO:0036402	AAA ATPase family
A0A163DXK1	UPI0007BB8D40	Homoisocitrate dehydrogenase		Cytoplasm	Soluble	Non-apoplastic	Non-effector	EKO05_0003961 EKO05_003217 ST47_g5449	357					magnesium ion binding [GO:0000287]; NAD binding [GO:0051287]; oxidoreductase activity, acting on the CH-OH group of donors, NAD or NADP as acceptor [GO:0016616]	magnesium ion binding [GO:0000287]; NAD binding [GO:0051287]; oxidoreductase activity, acting on the CH-OH group of donors, NAD or NADP as acceptor [GO:0016616]	GO:0000287; GO:0016616; GO:0051287	Isocitrate and isopropylmalate dehydrogenases family
A0A163FX22	UPI0007BAF611	Eukaryotic translation initiation factor 6 (eIF-6)		Cytoplasm	Soluble	Non-apoplastic	Apoplastic effector	TIF6 EKO05_0008627 EKO05_007286 ST47_g4297	245	FUNCTION: Binds to the 60S ribosomal subunit and prevents its association with the 40S ribosomal subunit to form the 80S initiation complex in the cytoplasm. Is also involved in ribosome biogenesis. Associates with pre-60S subunits in the nucleus and is involved in its nuclear export. {ECO:0000256|HAMAP-Rule:MF_03132}.		cytosolic ribosome assembly [GO:0042256]; ribosomal large subunit biogenesis [GO:0042273]; ribosomal subunit export from nucleus [GO:0000054]	cytoplasm [GO:0005737]; nucleolus [GO:0005730]	cytoplasm [GO:0005737]; nucleolus [GO:0005730]; ribosomal large subunit binding [GO:0043023]; translation initiation factor activity [GO:0003743]; cytosolic ribosome assembly [GO:0042256]; ribosomal large subunit biogenesis [GO:0042273]; ribosomal subunit export from nucleus [GO:0000054]	ribosomal large subunit binding [GO:0043023]; translation initiation factor activity [GO:0003743]	GO:0000054; GO:0003743; GO:0005730; GO:0005737; GO:0042256; GO:0042273; GO:0043023	EIF-6 family
A0A163G752	UPI0007BAE73F	Structural constituent of ribosome		Cytoplasm	Soluble	Non-apoplastic	Cytoplasmic effector	EKO05_0007065 EKO05_006222 ST47_g4184	254			translation [GO:0006412]	ribonucleoprotein complex [GO:1990904]; ribosome [GO:0005840]	ribonucleoprotein complex [GO:1990904]; ribosome [GO:0005840]; structural constituent of ribosome [GO:0003735]; translation [GO:0006412]	structural constituent of ribosome [GO:0003735]	GO:0003735; GO:0005840; GO:0006412; GO:1990904	Universal ribosomal protein uL2 family
A0A163G7M7	UPI0007BB0281	Nucleic acid binding		Cytoplasm	Soluble	Non-apoplastic	Cytoplasmic effector	EKO05_005043 ST47_g4127	555					RNA binding [GO:0003723]	RNA binding [GO:0003723]	GO:0003723
A0A163G8Y3	UPI00006755A1	GTPase		Cytoplasm, Cell membrane	Peripheral, Lipid anchor	Non-apoplastic	Cytoplasmic effector	AGA EKO05_0005290 EKO05_005038 ST47_g4131	353			G protein-coupled receptor signaling pathway [GO:0007186]	heterotrimeric G-protein complex [GO:0005834]	heterotrimeric G-protein complex [GO:0005834]; G protein-coupled receptor binding [GO:0001664]; G-protein beta/gamma-subunit complex binding [GO:0031683]; GTP binding [GO:0005525]; GTPase activity [GO:0003924]; G protein-coupled receptor signaling pathway [GO:0007186]	G protein-coupled receptor binding [GO:0001664]; G-protein beta/gamma-subunit complex binding [GO:0031683]; GTP binding [GO:0005525]; GTPase activity [GO:0003924]	GO:0001664; GO:0003924; GO:0005525; GO:0005834; GO:0007186; GO:0031683	G-alpha family, G(q) subfamily
A0A163GFQ2	UPI0007BB4172	40S ribosomal protein S12		Cytoplasm	Soluble	Non-apoplastic	Non-effector	ST47_g4068	1187			protein phosphorylation [GO:0006468]; translation [GO:0006412]	ribonucleoprotein complex [GO:1990904]; ribosome [GO:0005840]	ribonucleoprotein complex [GO:1990904]; ribosome [GO:0005840]; ATP binding [GO:0005524]; protein kinase activity [GO:0004672]; structural constituent of ribosome [GO:0003735]; protein phosphorylation [GO:0006468]; translation [GO:0006412]	ATP binding [GO:0005524]; protein kinase activity [GO:0004672]; structural constituent of ribosome [GO:0003735]	GO:0003735; GO:0004672; GO:0005524; GO:0005840; GO:0006412; GO:0006468; GO:1990904	Eukaryotic ribosomal protein eS12 family
A0A163GUB6	UPI0007BC83E8	Eukaryotic translation initiation factor 3 subunit E (eIF3e)		Cytoplasm	Soluble	Non-apoplastic	Cytoplasmic effector	int6 INT6 EKO05_0009474 EKO05_008374 ST47_g3859	436	FUNCTION: Component of the eukaryotic translation initiation factor 3 (eIF-3) complex, which is involved in protein synthesis of a specialized repertoire of mRNAs and, together with other initiation factors, stimulates binding of mRNA and methionyl-tRNAi to the 40S ribosome. The eIF-3 complex specifically targets and initiates translation of a subset of mRNAs involved in cell proliferation. {ECO:…		formation of cytoplasmic translation initiation complex [GO:0001732]	eukaryotic 43S preinitiation complex [GO:0016282]; eukaryotic 48S preinitiation complex [GO:0033290]; eukaryotic translation initiation factor 3 complex, eIF3e [GO:0071540]	eukaryotic 43S preinitiation complex [GO:0016282]; eukaryotic 48S preinitiation complex [GO:0033290]; eukaryotic translation initiation factor 3 complex, eIF3e [GO:0071540]; translation initiation factor activity [GO:0003743]; formation of cytoplasmic translation initiation complex [GO:0001732]	translation initiation factor activity [GO:0003743]	GO:0001732; GO:0003743; GO:0016282; GO:0033290; GO:0071540	EIF-3 subunit E family
A0A163GYY8	UPI0007BB22D7	E3 ubiquitin-protein ligase		Cytoplasm	Peripheral, Soluble	Non-apoplastic	Non-effector	EKO05_0007575 ST47_g3812	815		PATHWAY: Protein modification; protein ubiquitination. {ECO:0000256|ARBA:ARBA00004906, ECO:0000256|PIRNR:PIRNR001569}.	protein ubiquitination [GO:0016567]; ubiquitin-dependent protein catabolic process [GO:0006511]		ligase activity [GO:0016874]; ubiquitin protein ligase activity [GO:0061630]; protein ubiquitination [GO:0016567]; ubiquitin-dependent protein catabolic process [GO:0006511]	ligase activity [GO:0016874]; ubiquitin protein ligase activity [GO:0061630]	GO:0006511; GO:0016567; GO:0016874; GO:0061630	RSP5/NEDD4 family
A0A163H285	UPI0007BB81ED	Glutamate dehydrogenase		Cytoplasm, Mitochondrion	Soluble	Non-apoplastic	Non-effector	EKO05_0007235 EKO05_009750 ST47_g3723	448			amino acid metabolic process [GO:0006520]		glutamate dehydrogenase (NADP+) activity [GO:0004354]; nucleotide binding [GO:0000166]; amino acid metabolic process [GO:0006520]	glutamate dehydrogenase (NADP+) activity [GO:0004354]; nucleotide binding [GO:0000166]	GO:0000166; GO:0004354; GO:0006520	Glu/Leu/Phe/Val dehydrogenases family
A0A163HDF0	UPI0007BC6D1F	Oxidoreductase		Cytoplasm	Soluble	Non-apoplastic	Cytoplasmic effector	EKO05_0007429 EKO05_009558 ST47_g3609	299			cellular biosynthetic process [GO:0044249]; organic substance biosynthetic process [GO:1901576]		oxidoreductase activity [GO:0016491]; cellular biosynthetic process [GO:0044249]; organic substance biosynthetic process [GO:1901576]	oxidoreductase activity [GO:0016491]	GO:0016491; GO:0044249; GO:1901576	Short-chain dehydrogenases/reductases (SDR) family
A0A163HKX9	UPI0007BB669D	Uncharacterized protein		Cytoplasm, Nucleus	Soluble	Non-apoplastic	Non-effector	EKO05_0000505 EKO05_000505 ST47_g3431	2682				cytoskeleton [GO:0005856]	cytoskeleton [GO:0005856]		GO:0005856
A0A163HMA7	UPI0007BBB14B	SPX domain-containing protein	×	Endoplasmic reticulum	Transmembrane	Non-apoplastic	Cytoplasmic effector	ST47_g3506	759				vacuolar membrane [GO:0005774]	vacuolar membrane [GO:0005774]		GO:0005774
A0A163HN12	UPI0007BC136D	arginase		Mitochondrion	Peripheral	Non-apoplastic	Non-effector	ST47_g3547	902		PATHWAY: Nitrogen metabolism; urea cycle; L-ornithine and urea from L-arginine: step 1/1.	urea cycle [GO:0000050] NADH oxidation [GO:0006116] arginine metabolic process [GO:0006525]	mitochondrion [GO:0005739]		NADH dehydrogenase activity [GO:0003954] metal ion binding [GO:0046872] arginase activity [GO:0004053]		arginase family
A0A163HQ26	UPI0007BB9380	Structural constituent of ribosome		Cytoplasm	Soluble	Non-apoplastic	Cytoplasmic effector	EKO05_0000631 EKO05_000629 ST47_g3553	148			translation [GO:0006412]	large ribosomal subunit [GO:0015934]	large ribosomal subunit [GO:0015934]; helicase activity [GO:0004386]; structural constituent of ribosome [GO:0003735]; translation [GO:0006412]	helicase activity [GO:0004386]; structural constituent of ribosome [GO:0003735]	GO:0003735; GO:0004386; GO:0006412; GO:0015934	Universal ribosomal protein uL15 family
A0A163HQT0	UPI0007BC0480	Lysyl-tRNA synthetase		Cytoplasm	Soluble	Non-apoplastic	Cytoplasmic effector	ST47_g3447	608			lysyl-tRNA aminoacylation [GO:0006430]	cytoplasm [GO:0005737]	cytoplasm [GO:0005737]; ATP binding [GO:0005524]; lysine-tRNA ligase activity [GO:0004824]; lysyl-tRNA aminoacylation [GO:0006430]	ATP binding [GO:0005524]; lysine-tRNA ligase activity [GO:0004824]	GO:0004824; GO:0005524; GO:0005737; GO:0006430	Class-II aminoacyl-tRNA synthetase family
A0A163E0P9	UPI0007BC82BA	Structural constituent of ribosome		Cytoplasm	Soluble	Non-apoplastic	Cytoplasmic effector	EKO05_0003324 ST47_g5420	202	FUNCTION: Component of the ribosome, a large ribonucleoprotein complex responsible for the synthesis of proteins in the cell. The small ribosomal subunit (SSU) binds messenger RNAs (mRNAs) and translates the encoded message by selecting cognate aminoacyl-transfer RNA (tRNA) molecules. The large subunit (LSU) contains the ribosomal catalytic site termed the peptidyl transferase center (PTC), which…		translation [GO:0006412]	large ribosomal subunit [GO:0015934]	large ribosomal subunit [GO:0015934]; structural constituent of ribosome [GO:0003735]; translation [GO:0006412]	structural constituent of ribosome [GO:0003735]	GO:0003735; GO:0006412; GO:0015934	Universal ribosomal protein uL13 family
A0A163E0V8	UPI0007BB6D73	Structural constituent of ribosome		Nucleus	Soluble	Non-apoplastic	Cytoplasmic effector	EKO05_003055 ST47_g5413	370			translation [GO:0006412]	ribonucleoprotein complex [GO:1990904]; ribosome [GO:0005840]	ribonucleoprotein complex [GO:1990904]; ribosome [GO:0005840]; structural constituent of ribosome [GO:0003735]; translation [GO:0006412]	structural constituent of ribosome [GO:0003735]	GO:0003735; GO:0005840; GO:0006412; GO:1990904	Universal ribosomal protein uL4 family
A0A163E2Y8	UPI0007BB83EB	Glycosidase	×	Extracellular	Lipid anchor, Soluble	Apoplastic	Non-effector	EKO05_000236 ST47_g5366	471			carbohydrate metabolic process [GO:0005975]; cell wall organization [GO:0071555]	membrane [GO:0016020]	membrane [GO:0016020]; hydrolase activity, hydrolyzing O-glycosyl compounds [GO:0004553]; carbohydrate metabolic process [GO:0005975]; cell wall organization [GO:0071555]	hydrolase activity, hydrolyzing O-glycosyl compounds [GO:0004553]	GO:0004553; GO:0005975; GO:0016020; GO:0071555	Glycosyl hydrolase 16 family
A0A163E863	UPI0007BB7675	Nucleic acid binding		Cytoplasm, Nucleus	Soluble	Non-apoplastic	Cytoplasmic effector	EKO05_0011270 EKO05_010866 ST47_g5295	381					RNA binding [GO:0003723]	RNA binding [GO:0003723]	GO:0003723
A0A163E9F2	UPI0007BBBA49	40S ribosomal protein S3		Cytoplasm, Nucleus	Soluble	Non-apoplastic	Cytoplasmic effector	EKO05_0003438 EKO05_002939 ST47_g5248	263			translation [GO:0006412]	cytosolic ribosome [GO:0022626]; small ribosomal subunit [GO:0015935]	cytosolic ribosome [GO:0022626]; small ribosomal subunit [GO:0015935]; RNA binding [GO:0003723]; structural constituent of ribosome [GO:0003735]; translation [GO:0006412]	RNA binding [GO:0003723]; structural constituent of ribosome [GO:0003735]	GO:0003723; GO:0003735; GO:0006412; GO:0015935; GO:0022626	Universal ribosomal protein uS3 family
A0A163EN25	UPI0007BB51BA	ATP binding		Cytoplasm	Soluble	Non-apoplastic	Non-effector	EKO05_0009798 EKO05_008680 ST47_g5068	539				chaperonin-containing T-complex [GO:0005832]	chaperonin-containing T-complex [GO:0005832]; ATP binding [GO:0005524]; ATP hydrolysis activity [GO:0016887]; ATP-dependent protein folding chaperone [GO:0140662]; unfolded protein binding [GO:0051082]	ATP binding [GO:0005524]; ATP hydrolysis activity [GO:0016887]; ATP-dependent protein folding chaperone [GO:0140662]; unfolded protein binding [GO:0051082]	GO:0005524; GO:0005832; GO:0016887; GO:0051082; GO:0140662	TCP-1 chaperonin family
A0A163EBL4	UPI0007BC442F	Uncharacterized protein	×	Extracellular	Soluble	Apoplastic	Apoplastic effector	EKO05_0007462 EKO05_009526 ST47_g5216	194
A0A163ECM4	UPI0007BBAC0F	tripeptidyl-peptidase II	×	Extracellular	Soluble	Non-apoplastic	Non-effector	EKO05_0007440 EKO05_009547 ST47_g5237	596			proteolysis [GO:0006508]	extracellular space [GO:0005615]	extracellular space [GO:0005615]; metal ion binding [GO:0046872]; serine-type endopeptidase activity [GO:0004252]; proteolysis [GO:0006508]	metal ion binding [GO:0046872]; serine-type endopeptidase activity [GO:0004252]	GO:0004252; GO:0005615; GO:0006508; GO:0046872
A0A163EEK2	UPI0007BC1337	ATPase		Cytoplasm	Soluble	Non-apoplastic	Cytoplasmic effector	EKO05_0002823 EKO05_002112 ST47_g5165	615					ATP binding [GO:0005524]; ATP hydrolysis activity [GO:0016887]	ATP binding [GO:0005524]; ATP hydrolysis activity [GO:0016887]	GO:0005524; GO:0016887
A0A163EF39	UPI0007BC70C1	Succinate--CoA ligase [ADP-forming] subunit alpha, mitochondrial (EC 6.2.1.5) (Succinyl-CoA synthetase subunit alpha) (SCS-alpha)		Mitochondrion	Peripheral, Soluble	Non-apoplastic	Non-effector	EKO05_0002820 EKO05_002109 ST47_g5168	328	FUNCTION: Succinyl-CoA synthetase functions in the citric acid cycle (TCA), coupling the hydrolysis of succinyl-CoA to the synthesis of ATP and thus represents the only step of substrate-level phosphorylation in the TCA. The alpha subunit of the enzyme binds the substrates coenzyme A and phosphate, while succinate binding and nucleotide specificity is provided by the beta subunit. {ECO:0000256|HA…	PATHWAY: Carbohydrate metabolism; tricarboxylic acid cycle; succinate from succinyl-CoA (ligase route): step 1/1. {ECO:0000256|HAMAP-Rule:MF_03222}.	tricarboxylic acid cycle [GO:0006099]	mitochondrion [GO:0005739]	mitochondrion [GO:0005739]; nucleotide binding [GO:0000166]; succinate-CoA ligase (ADP-forming) activity [GO:0004775]; tricarboxylic acid cycle [GO:0006099]	nucleotide binding [GO:0000166]; succinate-CoA ligase (ADP-forming) activity [GO:0004775]	GO:0000166; GO:0004775; GO:0005739; GO:0006099	Succinate/malate CoA ligase alpha subunit family
A0A163EL83	UPI0007BB018C	ATPase		Cytoplasm	Soluble	Non-apoplastic	Non-effector	EKO05_0000928 EKO05_000927 ST47_g5097	1063		PATHWAY: Protein biosynthesis; polypeptide chain elongation. {ECO:0000256|ARBA:ARBA00004815}.		cytoplasm [GO:0005737]	cytoplasm [GO:0005737]; ATP binding [GO:0005524]; ATP hydrolysis activity [GO:0016887]; RNA binding [GO:0003723]; translation elongation factor activity [GO:0003746]	ATP binding [GO:0005524]; ATP hydrolysis activity [GO:0016887]; RNA binding [GO:0003723]; translation elongation factor activity [GO:0003746]	GO:0003723; GO:0003746; GO:0005524; GO:0005737; GO:0016887	ABC transporter superfamily, ABCF family, EF3 subfamily
A0A163EMF0	UPI0007BB1B1A	Choline dehydrogenase	×	Extracellular	Soluble	Apoplastic	Non-effector	ST47_g5075	613					flavin adenine dinucleotide binding [GO:0050660]; oxidoreductase activity, acting on CH-OH group of donors [GO:0016614]	flavin adenine dinucleotide binding [GO:0050660]; oxidoreductase activity, acting on CH-OH group of donors [GO:0016614]	GO:0016614; GO:0050660	GMC oxidoreductase family
A0A163EQD4	UPI0007BBA1E1	S-adenosylmethionine synthase		Cytoplasm	Soluble	Non-apoplastic	Cytoplasmic effector	ST47_g5015	364	FUNCTION: Catalyzes the formation of S-adenosylmethionine from methionine and ATP. {ECO:0000256|RuleBase:RU000541}.	PATHWAY: Amino-acid biosynthesis; S-adenosyl-L-methionine biosynthesis; S-adenosyl-L-methionine from L-methionine: step 1/1. {ECO:0000256|ARBA:ARBA00005224, ECO:0000256|RuleBase:RU000541}.	one-carbon metabolic process [GO:0006730]; S-adenosylmethionine biosynthetic process [GO:0006556]		ATP binding [GO:0005524]; metal ion binding [GO:0046872]; methionine adenosyltransferase activity [GO:0004478]; one-carbon metabolic process [GO:0006730]; S-adenosylmethionine biosynthetic process [GO:0006556]	ATP binding [GO:0005524]; metal ion binding [GO:0046872]; methionine adenosyltransferase activity [GO:0004478]	GO:0004478; GO:0005524; GO:0006556; GO:0006730; GO:0046872	AdoMet synthase family
A0A163EP16	UPI0007BB46C3	Prohibitin		Mitochondrion	Transmembrane	Non-apoplastic	Cytoplasmic effector	ST47_g5005	310				mitochondrial inner membrane [GO:0005743]	mitochondrial inner membrane [GO:0005743]		GO:0005743	Prohibitin family
A0A163ER32	UPI0007BB214F	Proteasome complex		Cytoplasm, Nucleus	Soluble	Non-apoplastic	Cytoplasmic effector	ST47_g5035	373				proteasome complex [GO:0000502]	proteasome complex [GO:0000502]		GO:0000502	Proteasome subunit S9 family
A0A163ESQ1	UPI0007BC52A2	Uncharacterized protein	×	Endoplasmic reticulum	Transmembrane	Apoplastic	Non-effector	EKO05_011052 ST47_g4980	175			intracellular protein transport [GO:0006886]	Sec61 translocon complex [GO:0005784]	Sec61 translocon complex [GO:0005784]; intracellular protein transport [GO:0006886]		GO:0005784; GO:0006886	SEC61-beta family
A0A163ET38	UPI0007BBE0E9	tRNA binding		Cytoplasm	Soluble	Non-apoplastic	Cytoplasmic effector	ST47_g4854	461				methionyl glutamyl tRNA synthetase complex [GO:0017102 ]		tyrosine-tRNA ligase activity [GO:0004831] tRNA binding [GO:0000049]
A0A163F051	UPI0007BB02C2	Ribosome		Cytoplasm, Nucleus	Soluble	Non-apoplastic	Cytoplasmic effector	EKO05_0004616 EKO05_003842 ST47_g4802	249			maturation of LSU-rRNA from tricistronic rRNA transcript (SSU-rRNA, 5.8S rRNA, LSU-rRNA) [GO:0000463]	cytosolic large ribosomal subunit [GO:0022625]	cytosolic large ribosomal subunit [GO:0022625]; structural constituent of ribosome [GO:0003735]; maturation of LSU-rRNA from tricistronic rRNA transcript (SSU-rRNA, 5.8S rRNA, LSU-rRNA) [GO:0000463]	structural constituent of ribosome [GO:0003735]	GO:0000463; GO:0003735; GO:0022625	Universal ribosomal protein uL30 family
A0A163F319	UPI0007BB9496	Nucleolar protein 58		Nucleus	Soluble	Non-apoplastic	Cytoplasmic effector	EKO05_0010280 EKO05_009366 ST47_g4766	571	FUNCTION: Required for pre-18S rRNA processing. May bind microtubules. {ECO:0000256|ARBA:ARBA00024837}.		ribosome biogenesis [GO:0042254]	box C/D RNP complex [GO:0031428]; nucleolus [GO:0005730]; small-subunit processome [GO:0032040]	box C/D RNP complex [GO:0031428]; nucleolus [GO:0005730]; small-subunit processome [GO:0032040]; snoRNA binding [GO:0030515]; ribosome biogenesis [GO:0042254]	snoRNA binding [GO:0030515]	GO:0005730; GO:0030515; GO:0031428; GO:0032040; GO:0042254	NOP5/NOP56 family
A0A163F8L9	UPI0007BBC23E	ATP binding		Cytoplasm, Nucleus	Soluble	Non-apoplastic	Non-effector	EKO05_0007783 EKO05_006467 ST47_g4674	1072			nuclear-transcribed mRNA catabolic process, nonsense-mediated decay [GO:0000184]	cytoplasm [GO:0005737]	cytoplasm [GO:0005737]; ATP binding [GO:0005524]; RNA binding [GO:0003723]; RNA helicase activity [GO:0003724]; zinc ion binding [GO:0008270]; nuclear-transcribed mRNA catabolic process, nonsense-mediated decay [GO:0000184]	ATP binding [GO:0005524]; RNA binding [GO:0003723]; RNA helicase activity [GO:0003724]; zinc ion binding [GO:0008270]	GO:0000184; GO:0003723; GO:0003724; GO:0005524; GO:0005737; GO:0008270	DNA2/NAM7 helicase family
A0A163F938	UPI0007BAEB3A	Cyanate hydratase		Mitochondrion	Soluble	Non-apoplastic	Cytoplasmic effector	CYN1 cyn1 EKO05_0007758 EKO05_006491 ST47_g4651	204	FUNCTION: Catalyzes the reaction of cyanate with bicarbonate to produce ammonia and carbon dioxide. {ECO:0000256|ARBA:ARBA00003561, ECO:0000256|HAMAP-Rule:MF_03139}.; FUNCTION: Transcriptional coactivator that stimulates GCN4-dependent transcriptional activity by bridging the DNA-binding region of GCN4 and TBP (SPT15), thereby recruiting TBP to GCN4-bound promoters. Involved in induction of the r…		cyanate metabolic process [GO:0009439]		cyanate hydratase activity [GO:0008824]; DNA binding [GO:0003677]; cyanate metabolic process [GO:0009439]	cyanate hydratase activity [GO:0008824]; DNA binding [GO:0003677]	GO:0003677; GO:0008824; GO:0009439	MBF1 family; Cyanase family
A0A163FAY4	UPI0007BBB28C	60S ribosomal protein L8		Cytoplasm	Soluble	Non-apoplastic	Cytoplasmic effector	EKO05_0005792 EKO05_004614 ST47_g4623	262	FUNCTION: Component of the ribosome. {ECO:0000256|RuleBase:RU367042}.		rRNA processing [GO:0006364]	cytosolic large ribosomal subunit [GO:0022625]	cytosolic large ribosomal subunit [GO:0022625]; RNA binding [GO:0003723]; rRNA processing [GO:0006364]	RNA binding [GO:0003723]	GO:0003723; GO:0006364; GO:0022625	Eukaryotic ribosomal protein eL8 family
A0A163FED1	UPI0007BC6831	40S ribosomal protein S21		Nucleus	Soluble	Non-apoplastic	Cytoplasmic effector	EKO05_0002490 EKO05_001806 ST47_g4558	86	FUNCTION: Required for the processing of the 20S rRNA-precursor to mature 18S rRNA in a late step of the maturation of 40S ribosomal subunits. Has a physiological role leading to 18S rRNA stability. {ECO:0000256|PIRNR:PIRNR002148}.		rRNA processing [GO:0006364]; translation [GO:0006412]	cytoplasm [GO:0005737]; ribonucleoprotein complex [GO:1990904]; ribosome [GO:0005840]	cytoplasm [GO:0005737]; ribonucleoprotein complex [GO:1990904]; ribosome [GO:0005840]; structural constituent of ribosome [GO:0003735]; rRNA processing [GO:0006364]; translation [GO:0006412]	structural constituent of ribosome [GO:0003735]	GO:0003735; GO:0005737; GO:0005840; GO:0006364; GO:0006412; GO:1990904	Eukaryotic ribosomal protein eS21 family
A0A163FFC4	UPI0007BC51FB	Adenylosuccinate lyase		Cytoplasm	Soluble	Non-apoplastic	Non-effector	EKO05_0005619 EKO05_004440 ST47_g4509	522		PATHWAY: Purine metabolism; AMP biosynthesis via de novo pathway; AMP from IMP: step 2/2. {ECO:0000256|ARBA:ARBA00004734, ECO:0000256|RuleBase:RU361172}.; PATHWAY: Purine metabolism; IMP biosynthesis via de novo pathway; 5-amino-1-(5-phospho-D-ribosyl)imidazole-4-carboxamide from 5-amino-1-(5-phospho-D-ribosyl)imidazole-4-carboxylate: step 2/2. {ECO:0000256|ARBA:ARBA00004706, ECO:0000256|RuleBase…	'de novo' AMP biosynthetic process [GO:0044208]; 'de novo' IMP biosynthetic process [GO:0006189]		(S)-2-(5-amino-1-(5-phospho-D-ribosyl)imidazole-4-carboxamido) succinate lyase (fumarate-forming) activity [GO:0070626]; N6-(1,2-dicarboxyethyl)AMP AMP-lyase (fumarate-forming) activity [GO:0004018]; 'de novo' AMP biosynthetic process [GO:0044208]; 'de novo' IMP biosynthetic process [GO:0006189]	(S)-2-(5-amino-1-(5-phospho-D-ribosyl)imidazole-4-carboxamido) succinate lyase (fumarate-forming) activity [GO:0070626]; N6-(1,2-dicarboxyethyl)AMP AMP-lyase (fumarate-forming) activity [GO:0004018]	GO:0004018; GO:0006189; GO:0044208; GO:0070626	Lyase 1 family, Adenylosuccinate lyase subfamily
A0A163FJF9	UPI0007BC6753	ATP citrate synthase		Cytoplasm	Soluble	Non-apoplastic	Non-effector	ST47_g4425	655			lipid metabolic process [GO:0006629]; tricarboxylic acid cycle [GO:0006099]	cytoplasm [GO:0005737]	cytoplasm [GO:0005737]; ATP binding [GO:0005524]; ATP citrate synthase activity [GO:0003878]; lipid metabolic process [GO:0006629]; tricarboxylic acid cycle [GO:0006099]	ATP binding [GO:0005524]; ATP citrate synthase activity [GO:0003878]	GO:0003878; GO:0005524; GO:0005737; GO:0006099; GO:0006629
A0A163FJP1	UPI0007BC6D81	ATP citrate synthase		Cytoplasm	Soluble	Non-apoplastic	Non-effector	EKO05_0001545 EKO05_001540 ST47_g4426	486			tricarboxylic acid cycle [GO:0006099]		ATP citrate synthase activity [GO:0003878]; nucleotide binding [GO:0000166]; tricarboxylic acid cycle [GO:0006099]	ATP citrate synthase activity [GO:0003878]; nucleotide binding [GO:0000166]	GO:0000166; GO:0003878; GO:0006099
A0A163FL36	UPI0007BC1A21	Multifunctional fusion protein		Mitochondrion	Soluble	Non-apoplastic	Non-effector	EKO05_0001571 EKO05_001567 ST47_g4452	584		PATHWAY: Amino-acid degradation; L-proline degradation into L-glutamate; L-glutamate from L-proline: step 2/2. {ECO:0000256|ARBA:ARBA00004786, ECO:0000256|RuleBase:RU366016}.	proline catabolic process to glutamate [GO:0010133]		1-pyrroline-5-carboxylate dehydrogenase activity [GO:0003842]; proline catabolic process to glutamate [GO:0010133]	1-pyrroline-5-carboxylate dehydrogenase activity [GO:0003842]	GO:0003842; GO:0010133	Aldehyde dehydrogenase family
A0A163FL91	UPI0007BAFB67	threonine synthase		Cytoplasm	Soluble	Non-apoplastic	Cytoplasmic effector	EKO05_0001537 EKO05_001531 ST47_g4418	547		PATHWAY: Amino-acid biosynthesis; L-threonine biosynthesis; L-threonine from L-aspartate: step 5/5. {ECO:0000256|ARBA:ARBA00004979}.	threonine biosynthetic process [GO:0009088]		pyridoxal phosphate binding [GO:0030170]; threonine synthase activity [GO:0004795]; threonine biosynthetic process [GO:0009088]	pyridoxal phosphate binding [GO:0030170]; threonine synthase activity [GO:0004795]	GO:0004795; GO:0009088; GO:0030170	Threonine synthase family
A0A163FQE1	UPI0007BB1049	ATP binding		Cytoplasm	Soluble	Non-apoplastic	Non-effector	ST47_g4395	914					ATP binding [GO:0005524]; ATP-dependent protein folding chaperone [GO:0140662]	ATP binding [GO:0005524]; ATP-dependent protein folding chaperone [GO:0140662]	GO:0005524; GO:0140662
A0A163FQF1	UPI0007BC12CC	Structural constituent of ribosome		Nucleus	Soluble	Non-apoplastic	Cytoplasmic effector	EKO05_0001962 EKO05_008208 ST47_g4392	151			translation [GO:0006412]	ribonucleoprotein complex [GO:1990904]; ribosome [GO:0005840]	ribonucleoprotein complex [GO:1990904]; ribosome [GO:0005840]; structural constituent of ribosome [GO:0003735]; translation [GO:0006412]	structural constituent of ribosome [GO:0003735]	GO:0003735; GO:0005840; GO:0006412; GO:1990904	Universal ribosomal protein uS15 family
A0A163FRK9	UPI0007BC7935	IMP cyclohydrolase		Lysosome/Vacuole	Transmembrane	Non-apoplastic	Non-effector	ST47_g4305	1096		PATHWAY: Purine metabolism; IMP biosynthesis via de novo pathway; 5-formamido-1-(5-phospho-D-ribosyl)imidazole-4-carboxamide from 5-amino-1-(5-phospho-D-ribosyl)imidazole-4-carboxamide (10-formyl THF route): step 1/1. {ECO:0000256|ARBA:ARBA00004954}.; PATHWAY: Purine metabolism; IMP biosynthesis via de novo pathway; IMP from 5-formamido-1-(5-phospho-D-ribosyl)imidazole-4-carboxamide: step 1/1. {E…	'de novo' IMP biosynthetic process [GO:0006189]	cytosol [GO:0005829]; membrane [GO:0016020]	cytosol [GO:0005829]; membrane [GO:0016020]; IMP cyclohydrolase activity [GO:0003937]; phosphoribosylaminoimidazolecarboxamide formyltransferase activity [GO:0004643]; transmembrane transporter activity [GO:0022857]; 'de novo' IMP biosynthetic process [GO:0006189]	IMP cyclohydrolase activity [GO:0003937]; phosphoribosylaminoimidazolecarboxamide formyltransferase activity [GO:0004643]; transmembrane transporter activity [GO:0022857]	GO:0003937; GO:0004643; GO:0005829; GO:0006189; GO:0016020; GO:0022857	PurH family
A0A163FU35	UPI0007BC21DC	Formate dehydrogenase		Mitochondrion	Soluble	Non-apoplastic	Non-effector	EKO05_0008712 EKO05_007371 ST47_g4215	420	FUNCTION: Catalyzes the NAD(+)-dependent oxidation of formate to carbon dioxide. Formate oxidation is the final step in the methanol oxidation pathway in methylotrophic microorganisms. Has a role in the detoxification of exogenous formate in non-methylotrophic organisms. {ECO:0000256|HAMAP-Rule:MF_03210}.		formate catabolic process [GO:0042183]	cytoplasm [GO:0005737]	cytoplasm [GO:0005737]; formate dehydrogenase (NAD+) activity [GO:0008863]; NAD binding [GO:0051287]; oxidoreductase activity, acting on the CH-OH group of donors, NAD or NADP as acceptor [GO:0016616]; formate catabolic process [GO:0042183]	formate dehydrogenase (NAD+) activity [GO:0008863]; NAD binding [GO:0051287]; oxidoreductase activity, acting on the CH-OH group of donors, NAD or NADP as acceptor [GO:0016616]	GO:0005737; GO:0008863; GO:0016616; GO:0042183; GO:0051287	D-isomer specific 2-hydroxyacid dehydrogenase family, FDH subfamily
A0A976NFW7	UPI002204AF24	40S ribosomal protein S30		Nucleus	Soluble	Non-apoplastic	Cytoplasmic effector	EKO05_0006438	92			translation [GO:0006412]	ribonucleoprotein complex [GO:1990904]; ribosome [GO:0005840]	ribonucleoprotein complex [GO:1990904]; ribosome [GO:0005840]; structural constituent of ribosome [GO:0003735]; translation [GO:0006412]	structural constituent of ribosome [GO:0003735]	GO:0003735; GO:0005840; GO:0006412; GO:1990904	Eukaryotic ribosomal protein eS30 family
A0A976NG72	UPI0021F98EEF	COPII coat GTPase	×	Cytoplasm, Lysosome/Vacuole, Golgi apparatus	Peripheral, Lipid anchor	Non-apoplastic	Cytoplasmic effector	EKO05_0006615	189			intracellular protein transport [GO:0006886]		GTP binding [GO:0005525]; GTPase activity [GO:0003924]; intracellular protein transport [GO:0006886]	GTP binding [GO:0005525]; GTPase activity [GO:0003924]	GO:0003924; GO:0005525; GO:0006886	Small GTPase superfamily, SAR1 family
A0A976NGI2	UPI0022063EAF	Ribosomal 40S subunit protein S18B, variant 2		Cytoplasm	Soluble	Non-apoplastic	Cytoplasmic effector	EKO05_0007013	150			translation [GO:0006412]	ribonucleoprotein complex [GO:1990904]; ribosome [GO:0005840]	ribonucleoprotein complex [GO:1990904]; ribosome [GO:0005840]; RNA binding [GO:0003723]; structural constituent of ribosome [GO:0003735]; translation [GO:0006412]	RNA binding [GO:0003723]; structural constituent of ribosome [GO:0003735]	GO:0003723; GO:0003735; GO:0005840; GO:0006412; GO:1990904	Universal ribosomal protein uS13 family
A0A976NGT1	UPI00220E5DFF	RNA helicase		Nucleus	Soluble	Non-apoplastic	Non-effector	EKO05_0007177	1067			RNA catabolic process [GO:0006401]		ATP binding [GO:0005524]; hydrolase activity [GO:0016787]; RNA binding [GO:0003723]; RNA helicase activity [GO:0003724]; RNA catabolic process [GO:0006401]	ATP binding [GO:0005524]; hydrolase activity [GO:0016787]; RNA binding [GO:0003723]; RNA helicase activity [GO:0003724]	GO:0003723; GO:0003724; GO:0005524; GO:0006401; GO:0016787	Helicase family, SKI2 subfamily
A0A976NHA5	UPI001A24083C	Ribosomal 40S subunit protein S18B		Cytoplasm	Soluble	Non-apoplastic	Cytoplasmic effector	EKO05_0007013	154			translation [GO:0006412]	ribonucleoprotein complex [GO:1990904]; ribosome [GO:0005840]	ribonucleoprotein complex [GO:1990904]; ribosome [GO:0005840]; RNA binding [GO:0003723]; structural constituent of ribosome [GO:0003735]; translation [GO:0006412]	RNA binding [GO:0003723]; structural constituent of ribosome [GO:0003735]	GO:0003723; GO:0003735; GO:0005840; GO:0006412; GO:1990904	Universal ribosomal protein uS13 family
A0A976NHD1	UPI002203927F	Nascent polypeptide-associated complex subunit beta		Cytoplasm, Nucleus	Soluble	Non-apoplastic	Cytoplasmic effector	EKO05_0006549	156				cytoplasm [GO:0005737]; nucleus [GO:0005634]	cytoplasm [GO:0005737]; nucleus [GO:0005634]		GO:0005634; GO:0005737	NAC-beta family
A0A976NHJ3	UPI002204767A	uncharacterized protein		Nucleus	Soluble	Non-apoplastic	Cytoplasmic effector	ST47_g8757	440			mitochondrial genome maintenance [GO:0000002]	mitochondrion [GO:0005739]		Y-form DNA binding [GO:0000403] flap-structured DNA binding [GO:0070336] DNA endonuclease activity [GO:0004520] crossed form four-way junction DNA binding [GO:0000402]
A0A976NK81	UPI002207ED91	1,4-alpha-glucan branching enzyme		Cytoplasm	Soluble	Non-apoplastic	Non-effector	EKO05_0008740	696		PATHWAY: Glycan biosynthesis; glycogen biosynthesis. {ECO:0000256|ARBA:ARBA00004964}.	glycogen biosynthetic process [GO:0005978]		1,4-alpha-glucan branching enzyme activity [GO:0003844]; cation binding [GO:0043169]; hydrolase activity, hydrolyzing O-glycosyl compounds [GO:0004553]; glycogen biosynthetic process [GO:0005978]	1,4-alpha-glucan branching enzyme activity [GO:0003844]; cation binding [GO:0043169]; hydrolase activity, hydrolyzing O-glycosyl compounds [GO:0004553]	GO:0003844; GO:0004553; GO:0005978; GO:0043169	Glycosyl hydrolase 13 family, GlgB subfamily
A0A976NKF8	UPI00220F6C92	40S ribosomal protein S7		Cytoplasm	Soluble	Non-apoplastic	Cytoplasmic effector	EKO05_0008844	202			translation [GO:0006412]	ribonucleoprotein complex [GO:1990904]; ribosome [GO:0005840]	ribonucleoprotein complex [GO:1990904]; ribosome [GO:0005840]; structural constituent of ribosome [GO:0003735]; translation [GO:0006412]	structural constituent of ribosome [GO:0003735]	GO:0003735; GO:0005840; GO:0006412; GO:1990904	Eukaryotic ribosomal protein eS7 family
A0A976NLE7	UPI00220F08F5	Formate dehydrogenase		Cytoplasm	Soluble	Non-apoplastic	Cytoplasmic effector	EKO05_0008712	372	FUNCTION: Catalyzes the NAD(+)-dependent oxidation of formate to carbon dioxide. Formate oxidation is the final step in the methanol oxidation pathway in methylotrophic microorganisms. Has a role in the detoxification of exogenous formate in non-methylotrophic organisms. {ECO:0000256|HAMAP-Rule:MF_03210}.		formate catabolic process [GO:0042183]	cytoplasm [GO:0005737]	cytoplasm [GO:0005737]; formate dehydrogenase (NAD+) activity [GO:0008863]; NAD binding [GO:0051287]; oxidoreductase activity, acting on the CH-OH group of donors, NAD or NADP as acceptor [GO:0016616]; formate catabolic process [GO:0042183]	formate dehydrogenase (NAD+) activity [GO:0008863]; NAD binding [GO:0051287]; oxidoreductase activity, acting on the CH-OH group of donors, NAD or NADP as acceptor [GO:0016616]	GO:0005737; GO:0008863; GO:0016616; GO:0042183; GO:0051287	D-isomer specific 2-hydroxyacid dehydrogenase family, FDH subfamily
A0A976NMS7	UPI0021FE0AC0	Sorbose reductase		Cytoplasm	Soluble	Non-apoplastic	Cytoplasmic effector	EKO05_0010067	265
A0A976NMU9	UPI0022019CE5	Protein-serine/threonine phosphatase		Cytoplasm	Soluble	Non-apoplastic	Non-effector	EKO05_0009922	559			calcineurin-mediated signaling [GO:0097720]		calmodulin binding [GO:0005516]; calmodulin-dependent protein phosphatase activity [GO:0033192]; calcineurin-mediated signaling [GO:0097720]	calmodulin binding [GO:0005516]; calmodulin-dependent protein phosphatase activity [GO:0033192]	GO:0005516; GO:0033192; GO:0097720	PPP phosphatase family, PP-2B subfamily
A0A976NMX5	UPI002204DD6D	[Pyruvate dehydrogenase (Acetyl-transferring)] kinase		Nucleus	Soluble	Non-apoplastic	Non-effector	EKO05_0009966	1253			protein phosphorylation [GO:0006468]		ATP binding [GO:0005524]; protein kinase activity [GO:0004672]; protein phosphorylation [GO:0006468]	ATP binding [GO:0005524]; protein kinase activity [GO:0004672]	GO:0004672; GO:0005524; GO:0006468
A0A976NN03	UPI0022081C8B	COPII coat GTPase	×	Cytoplasm, Golgi apparatus	Peripheral, Lipid anchor	Non-apoplastic	Cytoplasmic effector	EKO05_0009997	189			intracellular protein transport [GO:0006886]		GTP binding [GO:0005525]; GTPase activity [GO:0003924]; intracellular protein transport [GO:0006886]	GTP binding [GO:0005525]; GTPase activity [GO:0003924]	GO:0003924; GO:0005525; GO:0006886	Small GTPase superfamily, SAR1 family
A0A976NNH7	UPI0021F95202	H(+)-transporting two-sector ATPase		Mitochondrion	Peripheral, Soluble	Non-apoplastic	Non-effector	EKO05_0010221	700			ATP metabolic process [GO:0046034]	endomembrane system [GO:0012505]; vacuolar membrane [GO:0005774]	endomembrane system [GO:0012505]; vacuolar membrane [GO:0005774]; ATP binding [GO:0005524]; proton-transporting ATPase activity, rotational mechanism [GO:0046961]; ATP metabolic process [GO:0046034]	ATP binding [GO:0005524]; proton-transporting ATPase activity, rotational mechanism [GO:0046961]	GO:0005524; GO:0005774; GO:0012505; GO:0046034; GO:0046961	ATPase alpha/beta chains family
A0A976NQE6	UPI00220953F6	ERMES complex Ca(2+)-binding regulatory GTPase gem1		Mitochondrion	Transmembrane	Non-apoplastic	Non-effector	EKO05_0010793	634	FUNCTION: Mitochondrial GTPase involved in mitochondrial trafficking. {ECO:0000256|PIRNR:PIRNR037488}.		mitochondrion organization [GO:0007005]; small GTPase mediated signal transduction [GO:0007264]	mitochondrial outer membrane [GO:0005741]	mitochondrial outer membrane [GO:0005741]; calcium ion binding [GO:0005509]; GTP binding [GO:0005525]; GTPase activity [GO:0003924]; mitochondrion organization [GO:0007005]; small GTPase mediated signal transduction [GO:0007264]	calcium ion binding [GO:0005509]; GTP binding [GO:0005525]; GTPase activity [GO:0003924]	GO:0003924; GO:0005509; GO:0005525; GO:0005741; GO:0007005; GO:0007264	Mitochondrial Rho GTPase family
A0A976NS42	UPI00220618C1	uncharacterized protein		Cytoplasm, Nucleus	Soluble	Non-apoplastic	Cytoplasmic effector	EKO05_0011270	362					RNA binding [GO:0003723]	RNA binding [GO:0003723]	GO:0003723
A0A976R5V6	UPI00220CD1B3	uncharacterized protein		Cytoplasm, Nucleus	Peripheral, Soluble	Non-apoplastic	Cytoplasmic/apoplastic effector	EKO05_0000354	120				nucleus [GO:0005634]	nucleus [GO:0005634]; RNA binding [GO:0003723]	RNA binding [GO:0003723]	GO:0003723; GO:0005634
A0A976R8D8	UPI0021F99781	Licheninase		Extracellular	Lipid anchor, Soluble	Apoplastic	Non-effector	EKO05_0000238	467			carbohydrate metabolic process [GO:0005975]; cell wall organization [GO:0071555]	membrane [GO:0016020]	membrane [GO:0016020]; hydrolase activity, hydrolyzing O-glycosyl compounds [GO:0004553]; carbohydrate metabolic process [GO:0005975]; cell wall organization [GO:0071555]	hydrolase activity, hydrolyzing O-glycosyl compounds [GO:0004553]	GO:0004553; GO:0005975; GO:0016020; GO:0071555	Glycosyl hydrolase 16 family
A0A976RA60	UPI002202688B	alpha-tubulin		Cytoplasm	Peripheral	Non-apoplastic	Non-effector	EKO05_0002148	513	FUNCTION: Tubulin is the major constituent of microtubules, a cylinder consisting of laterally associated linear protofilaments composed of alpha- and beta-tubulin heterodimers. Microtubules grow by the addition of GTP-tubulin dimers to the microtubule end, where a stabilizing cap forms. Below the cap, tubulin dimers are in GDP-bound state, owing to GTPase activity of alpha-tubulin. {ECO:0000256|…		microtubule-based process [GO:0007017]	microtubule [GO:0005874]	microtubule [GO:0005874]; GTP binding [GO:0005525]; hydrolase activity [GO:0016787]; structural constituent of cytoskeleton [GO:0005200]; microtubule-based process [GO:0007017]	GTP binding [GO:0005525]; hydrolase activity [GO:0016787]; structural constituent of cytoskeleton [GO:0005200]	GO:0005200; GO:0005525; GO:0005874; GO:0007017; GO:0016787	Tubulin family
A0A976RAA9	UPI002208B26F	Carbamoyl-phosphate synthase (Glutamine-hydrolyzing)		Mitochondrion	Peripheral, Soluble	Non-apoplastic	Non-effector	EKO05_0002133	711			amino acid metabolic process [GO:0006520]		ATP binding [GO:0005524]; metal ion binding [GO:0046872]; amino acid metabolic process [GO:0006520]	ATP binding [GO:0005524]; metal ion binding [GO:0046872]	GO:0005524; GO:0006520; GO:0046872
A0A976RAT9	UPI00220B5EAC	alpha-tubulin, variant 2		Cytoplasm	Soluble	Non-apoplastic	Non-effector	EKO05_0002148	443	FUNCTION: Tubulin is the major constituent of microtubules, a cylinder consisting of laterally associated linear protofilaments composed of alpha- and beta-tubulin heterodimers. Microtubules grow by the addition of GTP-tubulin dimers to the microtubule end, where a stabilizing cap forms. Below the cap, tubulin dimers are in GDP-bound state, owing to GTPase activity of alpha-tubulin. {ECO:0000256|…		microtubule-based process [GO:0007017]	microtubule [GO:0005874]	microtubule [GO:0005874]; GTP binding [GO:0005525]; hydrolase activity [GO:0016787]; structural constituent of cytoskeleton [GO:0005200]; microtubule-based process [GO:0007017]	GTP binding [GO:0005525]; hydrolase activity [GO:0016787]; structural constituent of cytoskeleton [GO:0005200]	GO:0005200; GO:0005525; GO:0005874; GO:0007017; GO:0016787	Tubulin family
A0A976RAU5	UPI0021FE1C4A	Heat shock protein ssb1		Cytoplasm	Soluble	Non-apoplastic	Cytoplasmic effector	EKO05_0001958	614					ATP binding [GO:0005524]; ATP-dependent protein folding chaperone [GO:0140662]	ATP binding [GO:0005524]; ATP-dependent protein folding chaperone [GO:0140662]	GO:0005524; GO:0140662	Heat shock protein 70 family
A0A976RAZ3	UPI00220F7C5B	ATPase of 26S proteasome regulatory subunit 4		Cytoplasm	Peripheral, Lipid anchor, Soluble	Non-apoplastic	Cytoplasmic effector	EKO05_0002981	464				proteasome complex [GO:0000502]	proteasome complex [GO:0000502]; ATP binding [GO:0005524]; ATP hydrolysis activity [GO:0016887]	ATP binding [GO:0005524]; ATP hydrolysis activity [GO:0016887]	GO:0000502; GO:0005524; GO:0016887	AAA ATPase family
A0A976RB25	UPI0022000CEC	Dynamin GTPase		Cytoplasm	Peripheral, Soluble	Non-apoplastic	Non-effector	EKO05_0002189	809			organelle organization [GO:0006996]		GTP binding [GO:0005525]; GTPase activity [GO:0003924]; organelle organization [GO:0006996]	GTP binding [GO:0005525]; GTPase activity [GO:0003924]	GO:0003924; GO:0005525; GO:0006996	TRAFAC class dynamin-like GTPase superfamily, Dynamin/Fzo/YdjA family
A0A976RBA8	UPI002206D6F6	60S ribosomal protein L4B		Cytoplasm	Soluble	Non-apoplastic	Cytoplasmic effector	EKO05_0003316	403			translation [GO:0006412]	ribonucleoprotein complex [GO:1990904]; ribosome [GO:0005840]	ribonucleoprotein complex [GO:1990904]; ribosome [GO:0005840]; structural constituent of ribosome [GO:0003735]; translation [GO:0006412]	structural constituent of ribosome [GO:0003735]	GO:0003735; GO:0005840; GO:0006412; GO:1990904	Universal ribosomal protein uL4 family
A0A976RBB9	UPI00220F9991	Histone chaperone		Cytoplasm, Nucleus	Soluble	Non-apoplastic	Cytoplasmic effector	EKO05_0003111	402			nucleosome assembly [GO:0006334]	nucleus [GO:0005634]	nucleus [GO:0005634]; nucleosome assembly [GO:0006334]		GO:0005634; GO:0006334	Nucleosome assembly protein (NAP) family
A0A976RBP2	UPI0021FB37B4	40S ribosomal protein S12		Cytoplasm	Soluble	Non-apoplastic	Cytoplasmic effector	EKO05_0003473	151			translation [GO:0006412]	ribonucleoprotein complex [GO:1990904]; ribosome [GO:0005840]	ribonucleoprotein complex [GO:1990904]; ribosome [GO:0005840]; structural constituent of ribosome [GO:0003735]; translation [GO:0006412]	structural constituent of ribosome [GO:0003735]	GO:0003735; GO:0005840; GO:0006412; GO:1990904	Eukaryotic ribosomal protein eS12 family
A0A976RBY1	UPI002207F91F	Histone chaperone, variant 2		Cytoplasm, Nucleus	Soluble	Non-apoplastic	Cytoplasmic effector	EKO05_0003111	398			nucleosome assembly [GO:0006334]	nucleus [GO:0005634]	nucleus [GO:0005634]; nucleosome assembly [GO:0006334]		GO:0005634; GO:0006334	Nucleosome assembly protein (NAP) family
A0A976REC6	UPI0022078150	uncharacterized protein	×	Extracellular	Soluble	Apoplastic	Apoplastic/cytoplasmic effector	EKO05_0006329	205					chitin binding [GO:0008061]	chitin binding [GO:0008061]	GO:0008061
A0A976RF86	UPI002208E5B6	RING-type E3 ubiquitin transferase		Cytoplasm	Peripheral, Soluble	Non-apoplastic	Non-effector	ST47_g8153	1091			ubiquitin-dependent protein catabolic process [GO:0006511] protein polyubiquitination [GO:0000209] ERAD pathway [GO:0036503]	ubiquitin ligase complex [GO:0000151] nucleus [GO:0005634] cytoplasm [GO:0005737]		ligase activity [GO:0016874] ubiquitin-ubiquitin ligase activity [GO:0034450]		ubiquitin conjugation factor E4 family
A0A976RHG9	UPI00220402EB	1,3-beta-glucan synthase		Cell membrane	Transmembrane	Non-apoplastic	Non-effector	EKO05_0009584	1956			(1->3)-beta-D-glucan biosynthetic process [GO:0006075]	1,3-beta-D-glucan synthase complex [GO:0000148]	1,3-beta-D-glucan synthase complex [GO:0000148]; 1,3-beta-D-glucan synthase activity [GO:0003843]; (1->3)-beta-D-glucan biosynthetic process [GO:0006075]	1,3-beta-D-glucan synthase activity [GO:0003843]	GO:0000148; GO:0003843; GO:0006075	Glycosyltransferase 48 family
A0A976RI04	UPI00220C9EDC	Aconitate hydratase		Mitochondrion	Soluble	Non-apoplastic	Non-effector	EKO05_0009543	781					iron-sulfur cluster binding [GO:0051536]; metal ion binding [GO:0046872]	iron-sulfur cluster binding [GO:0051536]; metal ion binding [GO:0046872]	GO:0046872; GO:0051536	Aconitase/IPM isomerase family
A0A976RJC5	UPI0021FFB308	Arf guanine nucleotide exchange factor sbh1		Endoplasmic reticulum	Transmembrane	Non-apoplastic	Cytoplasmic effector	EKO05_0011458	77			intracellular protein transport [GO:0006886]	Sec61 translocon complex [GO:0005784]	Sec61 translocon complex [GO:0005784]; intracellular protein transport [GO:0006886]		GO:0005784; GO:0006886	SEC61-beta family
W8PB03	UPI00042E4838	FMN binding		Cytoplasm	Soluble	Non-apoplastic	Cytoplasmic effector	EKO05_0004885 EKO05_004097 ST47_g426	367					FMN binding [GO:0010181]; oxidoreductase activity [GO:0016491]	FMN binding [GO:0010181]; oxidoreductase activity [GO:0016491]	GO:0010181; GO:0016491
A0A163IKR5	UPI0007BB7CFE	Peptidyl-prolyl cis-trans isomerase		Mitochondrion	Soluble	Apoplastic	Apoplastic/cytoplasmic effector	CyP1 EKO05_0002537 EKO05_001853 ST47_g3094	224	FUNCTION: PPIases accelerate the folding of proteins. It catalyzes the cis-trans isomerization of proline imidic peptide bonds in oligopeptides. {ECO:0000256|RuleBase:RU363019}.		protein folding [GO:0006457]; protein peptidyl-prolyl isomerization [GO:0000413]		peptidyl-prolyl cis-trans isomerase activity [GO:0003755]; protein folding [GO:0006457]; protein peptidyl-prolyl isomerization [GO:0000413]	peptidyl-prolyl cis-trans isomerase activity [GO:0003755]	GO:0000413; GO:0003755; GO:0006457	Cyclophilin-type PPIase family
A0A163IL84	UPI0007BC4ABA	Structural constituent of ribosome		Cytoplasm	Soluble	Non-apoplastic	Cytoplasmic effector	ST47_g3100	235			translation [GO:0006412]	ribonucleoprotein complex [GO:1990904]; ribosome [GO:0005840]	ribonucleoprotein complex [GO:1990904]; ribosome [GO:0005840]; structural constituent of ribosome [GO:0003735]; translation [GO:0006412]	structural constituent of ribosome [GO:0003735]	GO:0003735; GO:0005840; GO:0006412; GO:1990904	Universal ribosomal protein uL14 family
A0A163IMN7	UPI0007BC1B61	UTP--glucose-1-phosphate uridylyltransferase		Cytoplasm	Soluble	Non-apoplastic	Cytoplasmic effector	EKO05_0002544 EKO05_001859 ST47_g3088	521	FUNCTION: Plays a central role as a glucosyl donor in cellular metabolic pathways. {ECO:0000256|ARBA:ARBA00003449}.		UDP-glucose metabolic process [GO:0006011]		UTP:glucose-1-phosphate uridylyltransferase activity [GO:0003983]; UDP-glucose metabolic process [GO:0006011]	UTP:glucose-1-phosphate uridylyltransferase activity [GO:0003983]	GO:0003983; GO:0006011	UDPGP type 1 family
A0A163INW9	UPI0007BB73D7	rRNA binding		Cytoplasm, Nucleus	Soluble	Non-apoplastic	Cytoplasmic effector	EKO05_0009059 EKO05_007699 ST47_g2862	193			translation [GO:0006412]	ribonucleoprotein complex [GO:1990904]; ribosome [GO:0005840]	ribonucleoprotein complex [GO:1990904]; ribosome [GO:0005840]; rRNA binding [GO:0019843]; structural constituent of ribosome [GO:0003735]; translation [GO:0006412]	rRNA binding [GO:0019843]; structural constituent of ribosome [GO:0003735]	GO:0003735; GO:0005840; GO:0006412; GO:0019843; GO:1990904	Universal ribosomal protein uL6 family
A0A163ISK2	UPI0007BC1BF1	1,3-beta-glucanosyltransferase	×	Extracellular, Cell membrane	Lipid anchor, Soluble	Apoplastic	Non-effector	EKO05_0009193 EKO05_007825 ST47_g2981	552	FUNCTION: Splits internally a 1,3-beta-glucan molecule and transfers the newly generated reducing end (the donor) to the non-reducing end of another 1,3-beta-glucan molecule (the acceptor) forming a 1,3-beta linkage, resulting in the elongation of 1,3-beta-glucan chains in the cell wall. {ECO:0000256|RuleBase:RU361209}.		cellular component organization or biogenesis [GO:0071840]; fungal-type cell wall organization or biogenesis [GO:0071852]	plasma membrane [GO:0005886]; side of membrane [GO:0098552]	plasma membrane [GO:0005886]; side of membrane [GO:0098552]; glucanosyltransferase activity [GO:0042123]; cellular component organization or biogenesis [GO:0071840]; fungal-type cell wall organization or biogenesis [GO:0071852]	glucanosyltransferase activity [GO:0042123]	GO:0005886; GO:0042123; GO:0071840; GO:0071852; GO:0098552	Glycosyl hydrolase 72 family
A0A163IST0	UPI0007BBA7C8	homocitrate synthase		Nucleus	Soluble	Non-apoplastic	Cytoplasmic effector	EKO05_0009236 EKO05_007867 ST47_g3023	490	FUNCTION: Catalyzes the aldol-type condensation of 2-oxoglutarate with acetyl-CoA to yield homocitrate. Carries out the first step of the alpha-aminoadipate (AAA) lysine biosynthesis pathway. {ECO:0000256|ARBA:ARBA00003463}.	PATHWAY: Amino-acid biosynthesis; L-lysine biosynthesis via AAA pathway; L-alpha-aminoadipate from 2-oxoglutarate: step 1/5. {ECO:0000256|ARBA:ARBA00004755}.	lysine biosynthetic process via aminoadipic acid [GO:0019878]		homocitrate synthase activity [GO:0004410]; lysine biosynthetic process via aminoadipic acid [GO:0019878]	homocitrate synthase activity [GO:0004410]	GO:0004410; GO:0019878	Alpha-IPM synthase/homocitrate synthase family, Homocitrate synthase LYS20/LYS21 subfamily
A0A163IVH8	UPI0007BC2576	60S ribosomal export protein NMD3		Cytoplasm, Nucleus	Soluble	Non-apoplastic	Cytoplasmic effector	EKO05_0009191 EKO05_007823 ST47_g2979	512	FUNCTION: Acts as an adapter for the XPO1/CRM1-mediated export of the 60S ribosomal subunit. {ECO:0000256|RuleBase:RU364108}.		protein transport [GO:0015031]	cytoplasm [GO:0005737]; nucleus [GO:0005634]	cytoplasm [GO:0005737]; nucleus [GO:0005634]; ribosomal large subunit binding [GO:0043023]; protein transport [GO:0015031]	ribosomal large subunit binding [GO:0043023]	GO:0005634; GO:0005737; GO:0015031; GO:0043023	NMD3 family
A0A163IY36	UPI0007BC42C4	40S ribosomal protein S7		Cytoplasm	Soluble	Non-apoplastic	Cytoplasmic effector	EKO05_007491 ST47_g2847	177			translation [GO:0006412]	ribonucleoprotein complex [GO:1990904]; ribosome [GO:0005840]	ribonucleoprotein complex [GO:1990904]; ribosome [GO:0005840]; structural constituent of ribosome [GO:0003735]; translation [GO:0006412]	structural constituent of ribosome [GO:0003735]	GO:0003735; GO:0005840; GO:0006412; GO:1990904	Eukaryotic ribosomal protein eS7 family
A0A163J5G2	UPI000006C1CB	Mitogen-activated protein kinase		Cytoplasm, Nucleus	Soluble	Non-apoplastic	Cytoplasmic effector	EKO05_0000446 EKO05_000445 ST47_g2670	352	FUNCTION: Mitogen-activated protein kinase involved in a signal transduction pathway that is activated by changes in the osmolarity of the extracellular environment. Controls osmotic regulation of transcription of target genes. {ECO:0000256|ARBA:ARBA00025247}.		protein phosphorylation [GO:0006468]		ATP binding [GO:0005524]; MAP kinase activity [GO:0004707]; protein phosphorylation [GO:0006468]	ATP binding [GO:0005524]; MAP kinase activity [GO:0004707]	GO:0004707; GO:0005524; GO:0006468	Protein kinase superfamily, Ser/Thr protein kinase family, MAP kinase subfamily
A0A163J5U5	UPI0007BB7C14	Hydrolase		Cytoplasm	Soluble	Non-apoplastic	Cytoplasmic effector	ST47_g2712	585			RNA splicing [GO:0008380]	spliceosomal complex [GO:0005681]	spliceosomal complex [GO:0005681]; hydrolase activity [GO:0016787]; RNA splicing [GO:0008380]	hydrolase activity [GO:0016787]	GO:0005681; GO:0008380; GO:0016787
A0A163J9V8	UPI0007BB149E	rRNA 2'-O-methyltransferase fibrillarin		Nucleus	Soluble	Non-apoplastic	Non-effector	EKO05_0006851 EKO05_006013 ST47_g2623	327			methylation [GO:0032259]; rRNA processing [GO:0006364]		methyltransferase activity [GO:0008168]; RNA binding [GO:0003723]; methylation [GO:0032259]; rRNA processing [GO:0006364]	methyltransferase activity [GO:0008168]; RNA binding [GO:0003723]	GO:0003723; GO:0006364; GO:0008168; GO:0032259	Methyltransferase superfamily, Fibrillarin family
A0A163JAZ9	UPI0007BAF15D	GTPase		Cytoplasm	Peripheral, Soluble	Non-apoplastic	Non-effector	EKO05_010563 ST47_g2553	791			organelle organization [GO:0006996]		GTP binding [GO:0005525]; GTPase activity [GO:0003924]; organelle organization [GO:0006996]	GTP binding [GO:0005525]; GTPase activity [GO:0003924]	GO:0003924; GO:0005525; GO:0006996	TRAFAC class dynamin-like GTPase superfamily, Dynamin/Fzo/YdjA family
A0A163JB71	UPI0007BB2EC4	aspartate--tRNA ligase		Cytoplasm	Peripheral, Soluble	Non-apoplastic	Non-effector	EKO05_0002150 EKO05_010524 ST47_g2517	1049			aspartyl-tRNA aminoacylation [GO:0006422]	cytoplasm [GO:0005737]; plasma membrane [GO:0005886]	cytoplasm [GO:0005737]; plasma membrane [GO:0005886]; aspartate-tRNA ligase activity [GO:0004815]; ATP binding [GO:0005524]; aspartyl-tRNA aminoacylation [GO:0006422]	aspartate-tRNA ligase activity [GO:0004815]; ATP binding [GO:0005524]	GO:0004815; GO:0005524; GO:0005737; GO:0005886; GO:0006422	Class-II aminoacyl-tRNA synthetase family, Type 2 subfamily
A0A163JBA2	UPI0007BB7097	Tubulin alpha chain		Cytoplasm	Soluble	Non-apoplastic	Non-effector	EKO05_010522 ST47_g2515	452	FUNCTION: Tubulin is the major constituent of microtubules, a cylinder consisting of laterally associated linear protofilaments composed of alpha- and beta-tubulin heterodimers. Microtubules grow by the addition of GTP-tubulin dimers to the microtubule end, where a stabilizing cap forms. Below the cap, tubulin dimers are in GDP-bound state, owing to GTPase activity of alpha-tubulin. {ECO:0000256|…		microtubule-based process [GO:0007017]	microtubule [GO:0005874]	microtubule [GO:0005874]; GTP binding [GO:0005525]; hydrolase activity [GO:0016787]; structural constituent of cytoskeleton [GO:0005200]; microtubule-based process [GO:0007017]	GTP binding [GO:0005525]; hydrolase activity [GO:0016787]; structural constituent of cytoskeleton [GO:0005200]	GO:0005200; GO:0005525; GO:0005874; GO:0007017; GO:0016787	Tubulin family
A0A163JIL8	UPI0007BB15A8	GTP binding		Lysosome/Vacuole	Lipid anchor, Soluble	Non-apoplastic	Cytoplasmic/apoplastic effector	EKO05_0004774 EKO05_003990 ST47_g2490	206					GTP binding [GO:0005525]; GTPase activity [GO:0003924]	GTP binding [GO:0005525]; GTPase activity [GO:0003924]	GO:0003924; GO:0005525
A0A163JQU1	UPI0007BC050E	Oxidoreductase		Cytoplasm, Nucleus	Soluble	Non-apoplastic	Cytoplasmic effector	EKO05_0005452 EKO05_005196 ST47_g2307	412			deoxyribonucleotide biosynthetic process [GO:0009263]		oxidoreductase activity [GO:0016491]; deoxyribonucleotide biosynthetic process [GO:0009263]	oxidoreductase activity [GO:0016491]	GO:0009263; GO:0016491	Ribonucleoside diphosphate reductase small chain family
A0A163JRV8	UPI0007BBF288	Metal ion transmembrane transporter	×	Cell membrane	Transmembrane	Non-apoplastic	Non-effector	ST47_g2388	1673			magnesium ion transport [GO:0015693]; proteolysis [GO:0006508]	membrane [GO:0016020]	membrane [GO:0016020]; aspartic-type endopeptidase activity [GO:0004190]; metal ion transmembrane transporter activity [GO:0046873]; magnesium ion transport [GO:0015693]; proteolysis [GO:0006508]	aspartic-type endopeptidase activity [GO:0004190]; metal ion transmembrane transporter activity [GO:0046873]	GO:0004190; GO:0006508; GO:0015693; GO:0016020; GO:0046873	Peptidase A1 family
A0A163JS52	UPI0007BB4B5C	Transketolase		Cytoplasm	Soluble	Non-apoplastic	Non-effector	EKO05_0005393 EKO05_005140 ST47_g2253	684	FUNCTION: Catalyzes the transfer of a two-carbon ketol group from a ketose donor to an aldose acceptor, via a covalent intermediate with the cofactor thiamine pyrophosphate. {ECO:0000256|RuleBase:RU004996}.		carbohydrate derivative metabolic process [GO:1901135]; purine nucleotide metabolic process [GO:0006163]		metal ion binding [GO:0046872]; transketolase activity [GO:0004802]; carbohydrate derivative metabolic process [GO:1901135]; purine nucleotide metabolic process [GO:0006163]	metal ion binding [GO:0046872]; transketolase activity [GO:0004802]	GO:0004802; GO:0006163; GO:0046872; GO:1901135	Transketolase family
A0A163JVL0	UPI0007BADDD3	aldehyde dehydrogenase (NAD(+))		Cytoplasm	Soluble	Non-apoplastic	Non-effector	ST47_g2311	445					oxidoreductase activity, acting on the aldehyde or oxo group of donors, NAD or NADP as acceptor [GO:0016620]	oxidoreductase activity, acting on the aldehyde or oxo group of donors, NAD or NADP as acceptor [GO:0016620]	GO:0016620
A0A163JWM0	UPI0007BC5AA1	Serine-type endopeptidase	×	Extracellular	Soluble	Apoplastic	Non-effector	EKO05_0005545 EKO05_005288 ST47_g2390	632			proteolysis [GO:0006508]	extracellular space [GO:0005615]	extracellular space [GO:0005615]; metal ion binding [GO:0046872]; serine-type endopeptidase activity [GO:0004252]; proteolysis [GO:0006508]	metal ion binding [GO:0046872]; serine-type endopeptidase activity [GO:0004252]	GO:0004252; GO:0005615; GO:0006508; GO:0046872
A0A163JY42	UPI0007BAF310	Dolichyl-phosphate-mannose--protein mannosyltransferase 2.4.1.109)		Endoplasmic reticulum	Transmembrane	Non-apoplastic	Non-effector	EKO05_0008765 EKO05_007418 ST47_g2190	737	FUNCTION: Transfers mannose from Dol-P-mannose to Ser or Thr residues on proteins. {ECO:0000256|RuleBase:RU367007}.	PATHWAY: Protein modification; protein glycosylation. {ECO:0000256|ARBA:ARBA00004922, ECO:0000256|RuleBase:RU367007}.		endoplasmic reticulum membrane [GO:0005789]	endoplasmic reticulum membrane [GO:0005789]; dolichyl-phosphate-mannose-protein mannosyltransferase activity [GO:0004169]	dolichyl-phosphate-mannose-protein mannosyltransferase activity [GO:0004169]	GO:0004169; GO:0005789	Glycosyltransferase 39 family
A0A163K5R5	UPI0007BBA626	Uncharacterized protein		Cytoplasm	Soluble	Non-apoplastic	Cytoplasmic effector	ST47_g2072	211
A0A163K6C9	UPI0007BB296E	Nucleic acid binding		Cytoplasm, Nucleus	Soluble	Non-apoplastic	Cytoplasmic effector	ST47_g2052	115				nucleus [GO:0005634]	nucleus [GO:0005634]; RNA binding [GO:0003723]	RNA binding [GO:0003723]	GO:0003723; GO:0005634
A0A163K7A2	UPI0007BBB045	ATP binding		Cytoplasm	Soluble	Non-apoplastic	Non-effector	EKO05_0011288 EKO05_010885 ST47_g2038	555				cytoplasm [GO:0005737]	cytoplasm [GO:0005737]; ATP binding [GO:0005524]; ATP hydrolysis activity [GO:0016887]; ATP-dependent protein folding chaperone [GO:0140662]; unfolded protein binding [GO:0051082]	ATP binding [GO:0005524]; ATP hydrolysis activity [GO:0016887]; ATP-dependent protein folding chaperone [GO:0140662]; unfolded protein binding [GO:0051082]	GO:0005524; GO:0005737; GO:0016887; GO:0051082; GO:0140662	TCP-1 chaperonin family
A0A163K9B2	UPI0007BC4D0C	Uncharacterized protein	×	Extracellular	Soluble	Non-apoplastic	Non-effector	ST47_g1948	272
A0A163KJ87	UPI0007BC02CE	Succinate--CoA ligase [ADP-forming] subunit beta, mitochondrial (EC 6.2.1.5) (Succinyl-CoA synthetase beta chain) (SCS-beta)		Mitochondrion	Peripheral, Soluble	Non-apoplastic	Non-effector	EKO05_0005024 EKO05_004232 ST47_g1787	443	FUNCTION: Succinyl-CoA synthetase functions in the citric acid cycle (TCA), coupling the hydrolysis of succinyl-CoA to the synthesis of ATP and thus represents the only step of substrate-level phosphorylation in the TCA. The beta subunit provides nucleotide specificity of the enzyme and binds the substrate succinate, while the binding sites for coenzyme A and phosphate are found in the alpha subu…	PATHWAY: Carbohydrate metabolism; tricarboxylic acid cycle; succinate from succinyl-CoA (ligase route): step 1/1. {ECO:0000256|ARBA:ARBA00005064, ECO:0000256|HAMAP-Rule:MF_03219}.	tricarboxylic acid cycle [GO:0006099]	mitochondrion [GO:0005739]	mitochondrion [GO:0005739]; ATP binding [GO:0005524]; magnesium ion binding [GO:0000287]; succinate-CoA ligase (ADP-forming) activity [GO:0004775]; tricarboxylic acid cycle [GO:0006099]	ATP binding [GO:0005524]; magnesium ion binding [GO:0000287]; succinate-CoA ligase (ADP-forming) activity [GO:0004775]	GO:0000287; GO:0004775; GO:0005524; GO:0005739; GO:0006099	Succinate/malate CoA ligase beta subunit family
A0A163KMP2	UPI0007BBFC69	Elongator complex protein 3		Cytoplasm, Nucleus, Mitochondrion	Soluble	Non-apoplastic	Non-effector	EKO05_0002885 EKO05_002170 ST47_g1747	578	FUNCTION: Catalytic tRNA acetyltransferase subunit of the elongator complex, which is required for multiple tRNA modifications, including mcm5U (5-methoxycarbonylmethyl uridine), mcm5s2U (5-methoxycarbonylmethyl-2-thiouridine), and ncm5U (5-carbamoylmethyl uridine). In the elongator complex, acts as a tRNA uridine(34) acetyltransferase by mediating formation of carboxymethyluridine in the wobble …	PATHWAY: tRNA modification; 5-methoxycarbonylmethyl-2-thiouridine-tRNA biosynthesis. {ECO:0000256|ARBA:ARBA00005043}.	tRNA processing [GO:0008033]		4 iron, 4 sulfur cluster binding [GO:0051539]; acyltransferase activity, transferring groups other than amino-acyl groups [GO:0016747]; metal ion binding [GO:0046872]; tRNA binding [GO:0000049]; tRNA processing [GO:0008033]	4 iron, 4 sulfur cluster binding [GO:0051539]; acyltransferase activity, transferring groups other than amino-acyl groups [GO:0016747]; metal ion binding [GO:0046872]; tRNA binding [GO:0000049]	GO:0000049; GO:0008033; GO:0016747; GO:0046872; GO:0051539	ELP3 family
A0A163KP00	UPI0007BC5639	Cytochrome b-c1 complex subunit Rieske, mitochondrial		Mitochondrion	Transmembrane	Non-apoplastic	Non-effector	EKO05_0008998 EKO05_007640 ST47_g1725	232				mitochondrial inner membrane [GO:0005743]; respirasome [GO:0070469]	mitochondrial inner membrane [GO:0005743]; respirasome [GO:0070469]; 2 iron, 2 sulfur cluster binding [GO:0051537]; metal ion binding [GO:0046872]; ubiquinol-cytochrome-c reductase activity [GO:0008121]	2 iron, 2 sulfur cluster binding [GO:0051537]; metal ion binding [GO:0046872]; ubiquinol-cytochrome-c reductase activity [GO:0008121]	GO:0005743; GO:0008121; GO:0046872; GO:0051537; GO:0070469	Rieske iron-sulfur protein family
A0A163KX83	UPI0007BBC912	ATP binding		Cytoplasm	Peripheral, Soluble	Non-apoplastic	Non-effector	EKO05_0009431 EKO05_008333 ST47_g1521	805					ATP binding [GO:0005524]; ATP hydrolysis activity [GO:0016887]	ATP binding [GO:0005524]; ATP hydrolysis activity [GO:0016887]	GO:0005524; GO:0016887
A0A163L0S0	UPI0007BBB2F8	ATP binding		Nucleus	Soluble	Non-apoplastic	Non-effector	EKO05_0002858 EKO05_002144 ST47_g1456	581			protein phosphorylation [GO:0006468]		ATP binding [GO:0005524]; protein kinase activity [GO:0004672]; protein phosphorylation [GO:0006468]	ATP binding [GO:0005524]; protein kinase activity [GO:0004672]	GO:0004672; GO:0005524; GO:0006468
A0A163LAI7	UPI0007BBE880	NADP-dependent oxidoreductase domain-containing protein		Cytoplasm	Soluble	Non-apoplastic	Non-effector	ST47_g1342	279					oxidoreductase activity [GO:0016491]	oxidoreductase activity [GO:0016491]	GO:0016491
A0A163LI56	UPI0007BB8C3C	Oxidoreductase		Peroxisome	Soluble	Non-apoplastic	Non-effector	EKO05_0011011 EKO05_010236 ST47_g1040	904		PATHWAY: Lipid metabolism; fatty acid beta-oxidation. {ECO:0000256|ARBA:ARBA00005005}.	cellular biosynthetic process [GO:0044249]; fatty acid beta-oxidation [GO:0006635]; organic substance biosynthetic process [GO:1901576]	peroxisome [GO:0005777]	peroxisome [GO:0005777]; oxidoreductase activity [GO:0016491]; cellular biosynthetic process [GO:0044249]; fatty acid beta-oxidation [GO:0006635]; organic substance biosynthetic process [GO:1901576]	oxidoreductase activity [GO:0016491]	GO:0005777; GO:0006635; GO:0016491; GO:0044249; GO:1901576	Short-chain dehydrogenases/reductases (SDR) family
A0A163LMH2	UPI0007BC0E7D	Exo-1,4-beta-D-glucosaminidase		Extracellular	Soluble	Non-apoplastic	Non-effector	ST47_g928	1569			carbohydrate metabolic process [GO:0005975]		exo-1,4-beta-D-glucosaminidase activity [GO:0052761]; flavin adenine dinucleotide binding [GO:0050660]; oxidoreductase activity, acting on the CH-CH group of donors [GO:0016627]; carbohydrate metabolic process [GO:0005975]	exo-1,4-beta-D-glucosaminidase activity [GO:0052761]; flavin adenine dinucleotide binding [GO:0050660]; oxidoreductase activity, acting on the CH-CH group of donors [GO:0016627]	GO:0005975; GO:0016627; GO:0050660; GO:0052761	Acyl-CoA dehydrogenase family
A0A163LNG4	UPI0007BC40DF	DNA helicase	×	Endoplasmic reticulum	Transmembrane	Non-apoplastic	Non-effector	ST47_g918	1331			carbohydrate metabolic process [GO:0005975]; cell wall organization [GO:0071555]; DNA duplex unwinding [GO:0032508]; DNA replication initiation [GO:0006270]; nuclear DNA replication [GO:0033260]; regulation of DNA-templated DNA replication initiation [GO:0030174]	DNA replication preinitiation complex [GO:0031261]; MCM complex [GO:0042555]; nuclear pre-replicative complex [GO:0005656]; nuclear replication fork [GO:0043596]	DNA replication preinitiation complex [GO:0031261]; MCM complex [GO:0042555]; nuclear pre-replicative complex [GO:0005656]; nuclear replication fork [GO:0043596]; ATP binding [GO:0005524]; dioxygenase activity [GO:0051213]; DNA replication origin binding [GO:0003688]; helicase activity [GO:0004386]; iron ion binding [GO:0005506]; L-ascorbic acid binding [GO:0031418]; oxidoreductase activity, acti…	ATP binding [GO:0005524]; dioxygenase activity [GO:0051213]; DNA replication origin binding [GO:0003688]; helicase activity [GO:0004386]; iron ion binding [GO:0005506]; L-ascorbic acid binding [GO:0031418]; oxidoreductase activity, acting on paired donors, with incorporation or reduction of molecular oxygen [GO:0016705]; polygalacturonase activity [GO:0004650]	GO:0003688; GO:0004386; GO:0004650; GO:0005506; GO:0005524; GO:0005656; GO:0005975; GO:0006270; GO:0016705; GO:0030174; GO:0031261; GO:0031418; GO:0032508; GO:0033260; GO:0042555; GO:0043596; GO:0051213; GO:0071555	MCM family; Glycosyl hydrolase 28 family
A0A163LPV1	UPI0007BB3A23	Restriction endonuclease type IV Mrr domain-containing protein		Cytoplasm, Extracellular	Soluble	Non-apoplastic	Non-effector	ST47_g855	590
A0A163LUL8	UPI0007BB610C	Acetyl-CoA carboxylase		Cytoplasm	Soluble	Non-apoplastic	Non-effector	ST47_g723	2209		PATHWAY: Lipid metabolism; malonyl-CoA biosynthesis; malonyl-CoA from acetyl-CoA: step 1/1. {ECO:0000256|ARBA:ARBA00004956}.	fatty acid biosynthetic process [GO:0006633]; malonyl-CoA biosynthetic process [GO:2001295]		acetyl-CoA carboxylase activity [GO:0003989]; ATP binding [GO:0005524]; biotin carboxylase activity [GO:0004075]; metal ion binding [GO:0046872]; fatty acid biosynthetic process [GO:0006633]; malonyl-CoA biosynthetic process [GO:2001295]	acetyl-CoA carboxylase activity [GO:0003989]; ATP binding [GO:0005524]; biotin carboxylase activity [GO:0004075]; metal ion binding [GO:0046872]	GO:0003989; GO:0004075; GO:0005524; GO:0006633; GO:0046872; GO:2001295
A0A163LUV9	UPI0007BB1A6D	Carboxypeptidase	×	Extracellular	Soluble	Apoplastic	Non-effector	EKO05_0005825 EKO05_004644 ST47_g709	583			proteolysis [GO:0006508]		serine-type carboxypeptidase activity [GO:0004185]; proteolysis [GO:0006508]	serine-type carboxypeptidase activity [GO:0004185]	GO:0004185; GO:0006508	Peptidase S10 family
A0A163LW59	UPI0007BB60D0	Obg-like ATPase 1		Cytoplasm	Soluble	Non-apoplastic	Cytoplasmic effector	EKO05_0001630 ST47_g664	393	FUNCTION: Hydrolyzes ATP, and can also hydrolyze GTP with lower efficiency. Has lower affinity for GTP. {ECO:0000256|HAMAP-Rule:MF_03167}.			cytoplasm [GO:0005737]	cytoplasm [GO:0005737]; ATP binding [GO:0005524]; ATP hydrolysis activity [GO:0016887]; GTP binding [GO:0005525]; ribosomal large subunit binding [GO:0043023]	ATP binding [GO:0005524]; ATP hydrolysis activity [GO:0016887]; GTP binding [GO:0005525]; ribosomal large subunit binding [GO:0043023]	GO:0005524; GO:0005525; GO:0005737; GO:0016887; GO:0043023	TRAFAC class OBG-HflX-like GTPase superfamily, OBG GTPase family, YchF/OLA1 subfamily
A0A163LWF8	UPI0007BB8F71	RNB domain-containing protein		Cytoplasm	Soluble	Non-apoplastic	Non-effector	ST47_g677	1380			mRNA catabolic process [GO:0006402]	P-body [GO:0000932]		3'-5'-RNA exonuclease activity [GO:0000175] RNA binding [GO:0003723]
A0A163LXM3	UPI0007BC0475	Uncharacterized protein	×	Extracellular	Soluble	Non-apoplastic	Non-effector	ST47_g606	316
A0A163M1G6	UPI0007BBE26B	DNA binding		Cytoplasm, Nucleus	Soluble	Non-apoplastic	Cytoplasmic effector	EKO05_0000208 EKO05_000204 ST47_g546	411					aminopeptidase activity [GO:0004177]	aminopeptidase activity [GO:0004177]	GO:0004177	Peptidase M24 family
A0A163M2V2	UPI0007BB23BC	ATP binding		Nucleus	Soluble	Non-apoplastic	Non-effector	EKO05_0005176 EKO05_004388 ST47_g494	524			rRNA processing [GO:0006364]		ATP binding [GO:0005524]; hydrolase activity [GO:0016787]; nucleic acid binding [GO:0003676]; RNA helicase activity [GO:0003724]; rRNA processing [GO:0006364]	ATP binding [GO:0005524]; hydrolase activity [GO:0016787]; nucleic acid binding [GO:0003676]; RNA helicase activity [GO:0003724]	GO:0003676; GO:0003724; GO:0005524; GO:0006364; GO:0016787	DEAD box helicase family, DDX47/RRP3 subfamily
A0A163M3I4	UPI0007BAF6F3	Structural constituent of ribosome		Cytoplasm, Nucleus	Soluble	Non-apoplastic	Cytoplasmic effector	EKO05_0005162 EKO05_004374 ST47_g508	142			translation [GO:0006412]	ribonucleoprotein complex [GO:1990904]; ribosome [GO:0005840]	ribonucleoprotein complex [GO:1990904]; ribosome [GO:0005840]; structural constituent of ribosome [GO:0003735]; translation [GO:0006412]	structural constituent of ribosome [GO:0003735]	GO:0003735; GO:0005840; GO:0006412; GO:1990904	Universal ribosomal protein uS9 family
A0A163M473	UPI0007BBDDF8	Hydroxymethylglutaryl-CoA synthase		Cytoplasm	Soluble	Non-apoplastic	Non-effector	ST47_g472	501	FUNCTION: Catalyzes the condensation of acetyl-CoA with acetoacetyl-CoA to form HMG-CoA. {ECO:0000256|RuleBase:RU364071}.		acetyl-CoA metabolic process [GO:0006084]; farnesyl diphosphate biosynthetic process, mevalonate pathway [GO:0010142]		hydroxymethylglutaryl-CoA synthase activity [GO:0004421]; acetyl-CoA metabolic process [GO:0006084]; farnesyl diphosphate biosynthetic process, mevalonate pathway [GO:0010142]	hydroxymethylglutaryl-CoA synthase activity [GO:0004421]	GO:0004421; GO:0006084; GO:0010142	Thiolase-like superfamily, HMG-CoA synthase family
A0A163M5W7	UPI0007BBB652	TOR signaling		Cytoplasm	Soluble	Non-apoplastic	Non-effector	ST47_g475	1310			TORC2 signaling [GO:0038203]	TORC2 complex [GO:0031932]
A0A163M969	UPI0007BB7C4A	Ribosome		Cytoplasm, Nucleus	Soluble	Non-apoplastic	Cytoplasmic effector	EKO05_0006016 EKO05_004828 ST47_g381	249			maturation of LSU-rRNA from tricistronic rRNA transcript (SSU-rRNA, 5.8S rRNA, LSU-rRNA) [GO:0000463]	cytosolic large ribosomal subunit [GO:0022625]	cytosolic large ribosomal subunit [GO:0022625]; structural constituent of ribosome [GO:0003735]; maturation of LSU-rRNA from tricistronic rRNA transcript (SSU-rRNA, 5.8S rRNA, LSU-rRNA) [GO:0000463]	structural constituent of ribosome [GO:0003735]	GO:0000463; GO:0003735; GO:0022625	Universal ribosomal protein uL30 family
A0A163M9S7	UPI0007BC011D	2-oxoglutarate dehydrogenase, mitochondrial		Mitochondrion	Peripheral, Soluble	Non-apoplastic	Non-effector	EKO05_0005969 EKO05_004784 ST47_g337	1047			tricarboxylic acid cycle [GO:0006099]		oxoglutarate dehydrogenase (succinyl-transferring) activity [GO:0004591]; thiamine pyrophosphate binding [GO:0030976]; tricarboxylic acid cycle [GO:0006099]	oxoglutarate dehydrogenase (succinyl-transferring) activity [GO:0004591]; thiamine pyrophosphate binding [GO:0030976]	GO:0004591; GO:0006099; GO:0030976	Alpha-ketoglutarate dehydrogenase family
A0A163MAB8	UPI0007BBD91F	Uncharacterized protein		Cytoplasm	Soluble	Non-apoplastic	Non-effector	EKO05_0005990 EKO05_004803 ST47_g356	316					ribosome binding [GO:0043022]; translation regulator activity [GO:0045182]	ribosome binding [GO:0043022]; translation regulator activity [GO:0045182]	GO:0043022; GO:0045182	WD repeat G protein beta family, Ribosomal protein RACK1 subfamily
A0A163MF85	UPI0007BB8284	Nucleoside diphosphate kinase		Cytoplasm	Soluble	Non-apoplastic	Cytoplasmic effector	EKO05_0010141 EKO05_009012 ST47_g200	153			CTP biosynthetic process [GO:0006241]; GTP biosynthetic process [GO:0006183]; phosphorylation [GO:0016310]; UTP biosynthetic process [GO:0006228]		ATP binding [GO:0005524]; nucleoside diphosphate kinase activity [GO:0004550]; CTP biosynthetic process [GO:0006241]; GTP biosynthetic process [GO:0006183]; phosphorylation [GO:0016310]; UTP biosynthetic process [GO:0006228]	ATP binding [GO:0005524]; nucleoside diphosphate kinase activity [GO:0004550]	GO:0004550; GO:0005524; GO:0006183; GO:0006228; GO:0006241; GO:0016310	NDK family
A0A163MGV8	UPI0007BC0CD7	Serine/threonine-protein phosphatase		Mitochondrion	Transmembrane	Non-apoplastic	Non-effector	ST47_g166	1182			calcineurin-mediated signaling [GO:0097720]		calmodulin binding [GO:0005516]; calmodulin-dependent protein phosphatase activity [GO:0033192]; myosin phosphatase activity [GO:0017018]; calcineurin-mediated signaling [GO:0097720]	calmodulin binding [GO:0005516]; calmodulin-dependent protein phosphatase activity [GO:0033192]; myosin phosphatase activity [GO:0017018]	GO:0005516; GO:0017018; GO:0033192; GO:0097720	PPP phosphatase family, PP-2B subfamily
A0A163MIG1	UPI0007BC04BB	Uncharacterized protein	×	Extracellular	Soluble	Apoplastic	Apoplastic effector	EKO05_0000877 EKO05_000878 ST47_g125	216
A0A163MIL1	UPI0007BB4A13	Dihydrolipoamide acetyltransferase component of pyruvate dehydrogenase complex		Mitochondrion	Peripheral, Soluble	Non-apoplastic	Non-effector	ST47_g101	453			acetyl-CoA biosynthetic process from pyruvate [GO:0006086]	pyruvate dehydrogenase complex [GO:0045254]	pyruvate dehydrogenase complex [GO:0045254]; acyltransferase activity [GO:0016746]; acetyl-CoA biosynthetic process from pyruvate [GO:0006086]	acyltransferase activity [GO:0016746]	GO:0006086; GO:0016746; GO:0045254	2-oxoacid dehydrogenase family
A0A163MKY5	UPI0007BB323F	Oxidoreductase		Cytoplasm	Soluble	Non-apoplastic	Non-effector	ST47_g69	366						oxidoreductase activity [GO:0016491]
A0A163ML73	UPI0007BC0C9B	RuvB-like helicase		Nucleus	Soluble	Non-apoplastic	Cytoplasmic effector	EKO05_0008542 EKO05_007202 ST47_g20	469	FUNCTION: DNA helicase participates in several chromatin remodeling complexes, including the SWR1 and the INO80 complexes. {ECO:0000256|RuleBase:RU363048}.		chromatin organization [GO:0006325]; DNA repair [GO:0006281]	nucleus [GO:0005634]	nucleus [GO:0005634]; ATP binding [GO:0005524]; ATP-dependent activity, acting on DNA [GO:0008094]; helicase activity [GO:0004386]; hydrolase activity [GO:0016787]; chromatin organization [GO:0006325]; DNA repair [GO:0006281]	ATP binding [GO:0005524]; ATP-dependent activity, acting on DNA [GO:0008094]; helicase activity [GO:0004386]; hydrolase activity [GO:0016787]	GO:0004386; GO:0005524; GO:0005634; GO:0006281; GO:0006325; GO:0008094; GO:0016787	RuvB family
A0A163MLY3	UPI0007BB33D0	Probable glucan endo-1,3-beta-glucosidase eglC	×	Extracellular	Soluble	Apoplastic	Non-effector	ST47_g5	614			carbohydrate metabolic process [GO:0005975]	membrane [GO:0016020]	membrane [GO:0016020]; hydrolase activity, hydrolyzing O-glycosyl compounds [GO:0004553]; carbohydrate metabolic process [GO:0005975]	hydrolase activity, hydrolyzing O-glycosyl compounds [GO:0004553]	GO:0004553; GO:0005975; GO:0016020	Glycosyl hydrolase 17 family
A0A163MMR7	UPI0007BB8200	Tubulin alpha chain		Cytoplasm	Soluble	Non-apoplastic	Non-effector	EKO05_0008552 EKO05_007212 ST47_g30	450	FUNCTION: Tubulin is the major constituent of microtubules, a cylinder consisting of laterally associated linear protofilaments composed of alpha- and beta-tubulin heterodimers. Microtubules grow by the addition of GTP-tubulin dimers to the microtubule end, where a stabilizing cap forms. Below the cap, tubulin dimers are in GDP-bound state, owing to GTPase activity of alpha-tubulin. {ECO:0000256|…		microtubule-based process [GO:0007017]	microtubule [GO:0005874]	microtubule [GO:0005874]; GTP binding [GO:0005525]; hydrolase activity [GO:0016787]; structural constituent of cytoskeleton [GO:0005200]; microtubule-based process [GO:0007017]	GTP binding [GO:0005525]; hydrolase activity [GO:0016787]; structural constituent of cytoskeleton [GO:0005200]	GO:0005200; GO:0005525; GO:0005874; GO:0007017; GO:0016787	Tubulin family
A0A6G7NSV0	UPI00140F4999	Tubulin beta chain		Cytoplasm	Soluble	Non-apoplastic	Non-effector		246	FUNCTION: Tubulin is the major constituent of microtubules, a cylinder consisting of laterally associated linear protofilaments composed of alpha- and beta-tubulin heterodimers. Microtubules grow by the addition of GTP-tubulin dimers to the microtubule end, where a stabilizing cap forms. Below the cap, tubulin dimers are in GDP-bound state, owing to GTPase activity of alpha-tubulin. {ECO:0000256|…		microtubule-based process [GO:0007017]	microtubule [GO:0005874]	microtubule [GO:0005874]; GTP binding [GO:0005525]; GTPase activity [GO:0003924]; structural constituent of cytoskeleton [GO:0005200]; microtubule-based process [GO:0007017]	GTP binding [GO:0005525]; GTPase activity [GO:0003924]; structural constituent of cytoskeleton [GO:0005200]	GO:0003924; GO:0005200; GO:0005525; GO:0005874; GO:0007017	Tubulin family
A0A8H7JEE0	UPI001900D331	RNA helicase		Nucleus	Soluble	Non-apoplastic	Non-effector	EKO05_011205	1151			RNA catabolic process [GO:0006401]		ATP binding [GO:0005524]; hydrolase activity [GO:0016787]; RNA binding [GO:0003723]; RNA helicase activity [GO:0003724]; RNA catabolic process [GO:0006401]	ATP binding [GO:0005524]; hydrolase activity [GO:0016787]; RNA binding [GO:0003723]; RNA helicase activity [GO:0003724]	GO:0003723; GO:0003724; GO:0005524; GO:0006401; GO:0016787	Helicase family, SKI2 subfamily
A0A8H7JHN3	UPI00190108DB	uncharacterized protein		Cytoplasm	Peripheral, Soluble	Non-apoplastic	Non-effector	EKO05_009419	958		PATHWAY: Protein modification; protein ubiquitination. {ECO:0000256|ARBA:ARBA00004906}.	protein ubiquitination [GO:0016567]; ubiquitin-dependent protein catabolic process [GO:0006511]	membrane [GO:0016020]	membrane [GO:0016020]; ubiquitin protein ligase activity [GO:0061630]; protein ubiquitination [GO:0016567]; ubiquitin-dependent protein catabolic process [GO:0006511]	ubiquitin protein ligase activity [GO:0061630]	GO:0006511; GO:0016020; GO:0016567; GO:0061630	RSP5/NEDD4 family
A0A8H7JI27	UPI001902A10D	ribosomal protein S23		Cytoplasm	Soluble	Non-apoplastic	Cytoplasmic effector	EKO05_009644	144			translation [GO:0006412]	small ribosomal subunit [GO:0015935]	small ribosomal subunit [GO:0015935]; structural constituent of ribosome [GO:0003735]; translation [GO:0006412]	structural constituent of ribosome [GO:0003735]	GO:0003735; GO:0006412; GO:0015935	Universal ribosomal protein uS12 family
A0A8H7JJ08	UPI001900288C	uncharacterized protein	×	Cytoplasm	Peripheral, Lipid anchor	Non-apoplastic	Non-effector	EKO05_008873	199			intracellular protein transport [GO:0006886]; vesicle-mediated transport [GO:0016192]	endoplasmic reticulum membrane [GO:0005789]; ER to Golgi transport vesicle membrane [GO:0012507]; Golgi membrane [GO:0000139]	endoplasmic reticulum membrane [GO:0005789]; ER to Golgi transport vesicle membrane [GO:0012507]; Golgi membrane [GO:0000139]; GTP binding [GO:0005525]; GTPase activity [GO:0003924]; intracellular protein transport [GO:0006886]; vesicle-mediated transport [GO:0016192]	GTP binding [GO:0005525]; GTPase activity [GO:0003924]	GO:0000139; GO:0003924; GO:0005525; GO:0005789; GO:0006886; GO:0012507; GO:0016192	Small GTPase superfamily, SAR1 family
A0A8H7JJC2	UPI00190026A8	[Pyruvate dehydrogenase (acetyl-transferring)] kinase		Nucleus	Soluble	Non-apoplastic	Cytoplasmic effector	EKO05_008846	804			protein phosphorylation [GO:0006468]		ATP binding [GO:0005524]; protein kinase activity [GO:0004672]; protein phosphorylation [GO:0006468]	ATP binding [GO:0005524]; protein kinase activity [GO:0004672]	GO:0004672; GO:0005524; GO:0006468
A0A8H7JJH8	UPI001900F4B2	uncharacterized protein		Peroxisome	Soluble	Non-apoplastic	Non-effector	EKO05_008936	675					flavin adenine dinucleotide binding [GO:0050660]; oxidoreductase activity, acting on the CH-CH group of donors [GO:0016627]	flavin adenine dinucleotide binding [GO:0050660]; oxidoreductase activity, acting on the CH-CH group of donors [GO:0016627]	GO:0016627; GO:0050660	Acyl-CoA dehydrogenase family
[truncated: 73 more rows]
