# Supplementary material for: Isolation and Characterization of Extracellular Vesicles From Ascochyta rabiei, a Necrotrophic Fungal Chickpea Pathogen
Source: Proteomics. 2025 Oct 20;25(23):16–36. doi: 10.1002/pmic.70060 (PMC12704033; doi:10.1002/pmic.70060)
Supplement: Supplementary file 2 — Supporting File 2: pmic70060‐sup‐0002‐TablesS3–S4.xls. [file PMIC-25--s001.xls]

## Sheet: Table S3
			Table S3: ''EV proteins enriched gene ontology terms in PDB media''
Tag	GO Term	GO Name	GO Category	Adj. P-value	P-value	Nr Test	Nr Reference	Not Annot Test	Not Annot Ref
OVER	GO:0005524	ATP binding	MOLECULAR_FUNCTION	6.61248e-23	1.80727e-25	74	575	202	8529
OVER	GO:0005525	GTP binding	MOLECULAR_FUNCTION	1.31234e-19	5.69663e-22	31	83	245	9021
OVER	GO:0003924	GTPase activity	MOLECULAR_FUNCTION	5.7771e-16	3.6223e-18	26	73	250	9031
OVER	GO:0003735	structural constituent of ribosome	MOLECULAR_FUNCTION	4.2112e-15	2.84357e-17	29	109	247	8995
OVER	GO:0003724	RNA helicase activity	MOLECULAR_FUNCTION	3.96462e-11	3.50569e-13	14	21	262	9083
OVER	GO:0005200	structural constituent of cytoskeleton	MOLECULAR_FUNCTION	2.29231e-09	2.17438e-11	8	2	268	9102
OVER	GO:0016887	ATP hydrolysis activity	MOLECULAR_FUNCTION	4.96933e-09	4.79357e-11	27	178	249	8926
OVER	GO:0022625	cytosolic large ribosomal subunit	CELLULAR_COMPONENT	7.18587e-09	7.04723e-11	14	35	262	9069
OVER	GO:0004088	carbamoyl-phosphate synthase (glutamine-hydrolyzing) activity	MOLECULAR_FUNCTION	5.63042e-08	6.06492e-10	7	2	269	9102
OVER	GO:0006099	tricarboxylic acid cycle	BIOLOGICAL_PROCESS	2.89631e-07	3.39921e-09	10	18	266	9086
OVER	GO:0036402	proteasome-activating activity	MOLECULAR_FUNCTION	3.43866e-07	4.20158e-09	6	1	270	9103
OVER	GO:0022627	cytosolic small ribosomal subunit	CELLULAR_COMPONENT	4.06596e-07	5.16416e-09	9	13	267	9091
OVER	GO:0140662	ATP-dependent protein folding chaperone	MOLECULAR_FUNCTION	2.01814e-06	2.89766e-08	8	11	268	9093
OVER	GO:0000786	nucleosome	CELLULAR_COMPONENT	1.62591e-05	2.50945e-07	6	5	270	9099
OVER	GO:0003746	translation elongation factor activity	MOLECULAR_FUNCTION	1.71479e-05	2.67419e-07	7	10	269	9094
OVER	GO:0030527	structural constituent of chromatin	MOLECULAR_FUNCTION	5.46088e-05	8.86734e-07	6	7	270	9097
OVER	GO:0008540	proteasome regulatory particle, base subcomplex	CELLULAR_COMPONENT	5.46088e-05	8.86734e-07	6	7	270	9097
OVER	GO:0004252	serine-type endopeptidase activity	MOLECULAR_FUNCTION	8.55739e-05	1.41706e-06	9	30	267	9074
OVER	GO:0008177	succinate dehydrogenase (quinone) activity	MOLECULAR_FUNCTION	0.000202671	3.58421e-06	4	1	272	9103
OVER	GO:0006414	translational elongation	BIOLOGICAL_PROCESS	0.000221367	3.98603e-06	7	17	269	9087
OVER	GO:0006508	proteolysis	BIOLOGICAL_PROCESS	0.000270015	4.90543e-06	28	346	248	8758
OVER	GO:0006334	nucleosome assembly	BIOLOGICAL_PROCESS	0.000448006	8.49916e-06	5	6	271	9098
OVER	GO:0005749	mitochondrial respiratory chain complex II, succinate dehydrogenase complex (ubiquinone)	CELLULAR_COMPONENT	0.000531143	1.05033e-05	4	2	272	9102
OVER	GO:0000495	box H/ACA RNA 3'-end processing	BIOLOGICAL_PROCESS	0.00112797	2.52071e-05	3	0	273	9104
OVER	GO:0004107	chorismate synthase activity	MOLECULAR_FUNCTION	0.00112797	2.52071e-05	3	0	273	9104
OVER	GO:0005874	microtubule	CELLULAR_COMPONENT	0.00112797	2.51109e-05	8	34	268	9070
OVER	GO:0033192	calmodulin-dependent protein phosphatase activity	MOLECULAR_FUNCTION	0.00112797	2.52071e-05	3	0	273	9104
OVER	GO:0004185	serine-type carboxypeptidase activity	MOLECULAR_FUNCTION	0.00149993	3.42428e-05	5	9	271	9095
UNDER	GO:0008270	zinc ion binding	MOLECULAR_FUNCTION	0.00157605	3.62339e-05	0	355	276	8749
OVER	GO:0008240	tripeptidyl-peptidase activity	MOLECULAR_FUNCTION	0.0019926	4.67717e-05	4	4	272	9100
OVER	GO:0006121	mitochondrial electron transport, succinate to ubiquinone	BIOLOGICAL_PROCESS	0.0019926	4.67717e-05	4	4	272	9100
OVER	GO:0043022	ribosome binding	MOLECULAR_FUNCTION	0.00287365	6.79141e-05	6	19	270	9085
UNDER	GO:0006355	regulation of DNA-templated transcription	BIOLOGICAL_PROCESS	0.00329923	8.00939e-05	1	419	275	8685
OVER	GO:0005832	chaperonin-containing T-complex	CELLULAR_COMPONENT	0.00330031	8.22424e-05	4	5	272	9099
OVER	GO:0042555	MCM complex	CELLULAR_COMPONENT	0.00330031	8.22424e-05	4	5	272	9099
OVER	GO:0004070	aspartate carbamoyltransferase activity	MOLECULAR_FUNCTION	0.00358748	9.86267e-05	3	1	273	9103
OVER	GO:0097157	pre-mRNA intronic binding	MOLECULAR_FUNCTION	0.00358748	9.86267e-05	3	1	273	9103
OVER	GO:0000244	spliceosomal tri-snRNP complex assembly	BIOLOGICAL_PROCESS	0.00358748	9.86267e-05	3	1	273	9103
OVER	GO:0030623	U5 snRNA binding	MOLECULAR_FUNCTION	0.00358748	9.86267e-05	3	1	273	9103
OVER	GO:0097720	calcineurin-mediated signaling	BIOLOGICAL_PROCESS	0.00358748	9.86267e-05	3	1	273	9103
OVER	GO:0005955	calcineurin complex	CELLULAR_COMPONENT	0.00358748	9.86267e-05	3	1	273	9103
OVER	GO:0032508	DNA duplex unwinding	BIOLOGICAL_PROCESS	0.00358748	9.84215e-05	5	12	271	9092
OVER	GO:0006228	UTP biosynthetic process	BIOLOGICAL_PROCESS	0.00358748	9.86267e-05	3	1	273	9103
OVER	GO:0031120	snRNA pseudouridine synthesis	BIOLOGICAL_PROCESS	0.00358748	9.86267e-05	3	1	273	9103
OVER	GO:0019240	citrulline biosynthetic process	BIOLOGICAL_PROCESS	0.00358748	9.86267e-05	3	1	273	9103
OVER	GO:0000028	ribosomal small subunit assembly	BIOLOGICAL_PROCESS	0.00468692	0.000133904	4	6	272	9098
OVER	GO:0046982	protein heterodimerization activity	MOLECULAR_FUNCTION	0.00468692	0.000134127	6	22	270	9082
OVER	GO:0004151	dihydroorotase activity	MOLECULAR_FUNCTION	0.00761525	0.000241191	3	2	273	9102
OVER	GO:0009298	GDP-mannose biosynthetic process	BIOLOGICAL_PROCESS	0.00761525	0.000241191	3	2	273	9102
OVER	GO:0030620	U2 snRNA binding	MOLECULAR_FUNCTION	0.00761525	0.000241191	3	2	273	9102
OVER	GO:0030619	U1 snRNA binding	MOLECULAR_FUNCTION	0.00761525	0.000241191	3	2	273	9102
OVER	GO:0006102	isocitrate metabolic process	BIOLOGICAL_PROCESS	0.00761525	0.000241191	3	2	273	9102
OVER	GO:0017116	single-stranded DNA helicase activity	MOLECULAR_FUNCTION	0.00922998	0.000301236	4	8	272	9096
OVER	GO:0000727	double-strand break repair via break-induced replication	BIOLOGICAL_PROCESS	0.0127734	0.000425094	4	9	272	9095
OVER	GO:0019843	rRNA binding	MOLECULAR_FUNCTION	0.0135201	0.000462989	5	18	271	9086
OVER	GO:0031429	box H/ACA snoRNP complex	CELLULAR_COMPONENT	0.0135883	0.000471878	3	3	273	9101
OVER	GO:0005516	calmodulin binding	MOLECULAR_FUNCTION	0.0135883	0.000471878	3	3	273	9101
OVER	GO:0009260	ribonucleotide biosynthetic process	BIOLOGICAL_PROCESS	0.0152131	0.000538083	8	56	268	9048
OVER	GO:0002181	cytoplasmic translation	BIOLOGICAL_PROCESS	0.0160183	0.000569138	6	30	270	9074
OVER	GO:0000226	microtubule cytoskeleton organization	BIOLOGICAL_PROCESS	0.0185131	0.000663733	8	58	268	9046
OVER	GO:0016866	intramolecular transferase activity	MOLECULAR_FUNCTION	0.0191733	0.000696652	5	20	271	9084
UNDER	GO:0016020	membrane	CELLULAR_COMPONENT	0.0212911	0.000805946	32	1763	244	7341
OVER	GO:0031386	protein tag activity	MOLECULAR_FUNCTION	0.0212911	0.000807831	3	4	273	9100
OVER	GO:0017070	U6 snRNA binding	MOLECULAR_FUNCTION	0.0212911	0.000807831	3	4	273	9100
OVER	GO:0000055	ribosomal large subunit export from nucleus	BIOLOGICAL_PROCESS	0.0212911	0.000807831	3	4	273	9100
OVER	GO:0006537	glutamate biosynthetic process	BIOLOGICAL_PROCESS	0.0216382	0.000862745	2	0	274	9104
OVER	GO:0004427	inorganic diphosphate phosphatase activity	MOLECULAR_FUNCTION	0.0216382	0.000862745	2	0	274	9104
OVER	GO:0004450	isocitrate dehydrogenase (NADP+) activity	MOLECULAR_FUNCTION	0.0216382	0.000862745	2	0	274	9104
OVER	GO:0034063	stress granule assembly	BIOLOGICAL_PROCESS	0.0216382	0.000862745	2	0	274	9104
OVER	GO:0004615	phosphomannomutase activity	MOLECULAR_FUNCTION	0.0216382	0.000862745	2	0	274	9104
OVER	GO:0051639	actin filament network formation	BIOLOGICAL_PROCESS	0.0216382	0.000862745	2	0	274	9104
OVER	GO:0006177	GMP biosynthetic process	BIOLOGICAL_PROCESS	0.0216382	0.000862745	2	0	274	9104
OVER	GO:0003921	GMP synthase activity	MOLECULAR_FUNCTION	0.0216382	0.000862745	2	0	274	9104
OVER	GO:0006520	amino acid metabolic process	BIOLOGICAL_PROCESS	0.0280503	0.00114546	18	247	258	8857
OVER	GO:0006163	purine nucleotide metabolic process	BIOLOGICAL_PROCESS	0.0281278	0.00115315	12	133	264	8971
OVER	GO:0009423	chorismate biosynthetic process	BIOLOGICAL_PROCESS	0.0299049	0.00126447	3	5	273	9099
OVER	GO:0031118	rRNA pseudouridine synthesis	BIOLOGICAL_PROCESS	0.0299049	0.00126447	3	5	273	9099
OVER	GO:1990481	mRNA pseudouridine synthesis	BIOLOGICAL_PROCESS	0.0299049	0.00126447	3	5	273	9099
OVER	GO:0000278	mitotic cell cycle	BIOLOGICAL_PROCESS	0.0303716	0.00129885	12	135	264	8969
OVER	GO:0003697	single-stranded DNA binding	MOLECULAR_FUNCTION	0.0305782	0.00132243	6	36	270	9068
OVER	GO:0051082	unfolded protein binding	MOLECULAR_FUNCTION	0.0305782	0.00132243	6	36	270	9068
OVER	GO:0031505	fungal-type cell wall organization	BIOLOGICAL_PROCESS	0.0322255	0.0014144	5	24	271	9080
OVER	GO:0004812	aminoacyl-tRNA ligase activity	MOLECULAR_FUNCTION	0.0363557	0.00163074	7	52	269	9052
OVER	GO:0006457	protein folding	BIOLOGICAL_PROCESS	0.0409021	0.00184125	8	69	268	9035
OVER	GO:0032984	protein-containing complex disassembly	BIOLOGICAL_PROCESS	0.0422456	0.0019289	5	26	271	9078
UNDER	GO:0003700	DNA-binding transcription factor activity	MOLECULAR_FUNCTION	0.0450338	0.00207793	0	224	276	8880
OVER	GO:0000287	magnesium ion binding	MOLECULAR_FUNCTION	0.0466281	0.00218147	7	55	269	9049

## Sheet: Table S4
			Table S4: ''EV proteins enriched gene ontology terms in PDB+Ch media''
Tag	GO Term	GO Name	GO Category	Adj. P-value	P-value	Nr Test	Nr Reference	Not Annot Test	Not Annot Ref
OVER	GO:0003735	structural constituent of ribosome	MOLECULAR_FUNCTION	5.36612e-36	1.98394e-38	61	89	453	8843
OVER	GO:0005524	ATP binding	MOLECULAR_FUNCTION	4.5422e-34	2.04439e-36	123	539	391	8393
OVER	GO:0005525	GTP binding	MOLECULAR_FUNCTION	1.20411e-30	7.5487e-33	50	67	464	8865
OVER	GO:0003924	GTPase activity	MOLECULAR_FUNCTION	6.66181e-26	4.60469e-28	43	59	471	8873
OVER	GO:0022627	cytosolic small ribosomal subunit	CELLULAR_COMPONENT	2.30688e-22	1.81702e-24	23	6	491	8926
OVER	GO:0022625	cytosolic large ribosomal subunit	CELLULAR_COMPONENT	2.66942e-22	2.14549e-24	30	24	484	8908
OVER	GO:0003724	RNA helicase activity	MOLECULAR_FUNCTION	4.63664e-16	4.91911e-18	21	15	493	8917
OVER	GO:0006099	tricarboxylic acid cycle	BIOLOGICAL_PROCESS	2.46498e-11	3.36801e-13	16	14	498	8918
OVER	GO:0140662	ATP-dependent protein folding chaperone	MOLECULAR_FUNCTION	2.59785e-11	3.59131e-13	14	8	500	8924
OVER	GO:0016887	ATP hydrolysis activity	MOLECULAR_FUNCTION	3.10711e-11	4.3952e-13	41	169	473	8763
OVER	GO:0005200	structural constituent of cytoskeleton	MOLECULAR_FUNCTION	2.54617e-09	3.72451e-11	9	1	505	8931
OVER	GO:0036402	proteasome-activating activity	MOLECULAR_FUNCTION	5.75412e-07	1.03594e-08	7	1	507	8931
OVER	GO:0008353	RNA polymerase II CTD heptapeptide repeat kinase activity	MOLECULAR_FUNCTION	1.35414e-06	2.525e-08	6	0	508	8932
OVER	GO:0004088	carbamoyl-phosphate synthase (glutamine-hydrolyzing) activity	MOLECULAR_FUNCTION	2.32258e-06	4.4428e-08	7	2	507	8930
OVER	GO:0000054	ribosomal subunit export from nucleus	BIOLOGICAL_PROCESS	3.2971e-06	6.41294e-08	9	8	505	8924
OVER	GO:0070180	large ribosomal subunit rRNA binding	MOLECULAR_FUNCTION	7.94578e-06	1.68597e-07	6	1	508	8931
OVER	GO:0070863	positive regulation of protein exit from endoplasmic reticulum	BIOLOGICAL_PROCESS	1.9554e-05	4.6834e-07	5	0	509	8932
OVER	GO:0006102	isocitrate metabolic process	BIOLOGICAL_PROCESS	1.9554e-05	4.6834e-07	5	0	509	8932
OVER	GO:0031429	box H/ACA snoRNP complex	CELLULAR_COMPONENT	9.6445e-05	2.68379e-06	5	1	509	8931
OVER	GO:0002181	cytoplasmic translation	BIOLOGICAL_PROCESS	9.6445e-05	2.61136e-06	11	26	503	8906
OVER	GO:0003400	regulation of COPII vesicle coating	BIOLOGICAL_PROCESS	9.6445e-05	2.68379e-06	5	1	509	8931
OVER	GO:0008540	proteasome regulatory particle, base subcomplex	CELLULAR_COMPONENT	0.000116442	3.33172e-06	7	7	507	8925
OVER	GO:0005832	chaperonin-containing T-complex	CELLULAR_COMPONENT	0.000145299	4.39098e-06	6	4	508	8928
OVER	GO:0003746	translation elongation factor activity	MOLECULAR_FUNCTION	0.000193953	5.95484e-06	7	8	507	8924
OVER	GO:0036286	eisosome filament	CELLULAR_COMPONENT	0.00027381	8.67073e-06	4	0	510	8932
OVER	GO:0006228	UTP biosynthetic process	BIOLOGICAL_PROCESS	0.00027381	8.67073e-06	4	0	510	8932
OVER	GO:0030332	cyclin binding	MOLECULAR_FUNCTION	0.000279067	8.97178e-06	5	2	509	8930
OVER	GO:0004693	cyclin-dependent protein serine/threonine kinase activity	MOLECULAR_FUNCTION	0.000279067	8.97178e-06	5	2	509	8930
OVER	GO:0000786	nucleosome	CELLULAR_COMPONENT	0.000282434	9.21622e-06	6	5	508	8927
OVER	GO:0031505	fungal-type cell wall organization	BIOLOGICAL_PROCESS	0.000440709	1.46643e-05	9	20	505	8912
OVER	GO:0005874	microtubule	CELLULAR_COMPONENT	0.000492516	1.65465e-05	11	33	503	8899
OVER	GO:0030527	structural constituent of chromatin	MOLECULAR_FUNCTION	0.000877192	3.11621e-05	6	7	508	8925
OVER	GO:0070941	eisosome assembly	BIOLOGICAL_PROCESS	0.00114181	4.14803e-05	4	1	510	8931
OVER	GO:0008177	succinate dehydrogenase (quinone) activity	MOLECULAR_FUNCTION	0.00114181	4.14803e-05	4	1	510	8931
OVER	GO:0043022	ribosome binding	MOLECULAR_FUNCTION	0.00129738	4.75491e-05	8	18	506	8914
OVER	GO:0051287	NAD binding	MOLECULAR_FUNCTION	0.00159847	5.98688e-05	11	39	503	8893
UNDER	GO:0020037	heme binding	MOLECULAR_FUNCTION	0.0029104	0.000114152	0	171	514	8761
OVER	GO:0032968	positive regulation of transcription elongation by RNA polymerase II	BIOLOGICAL_PROCESS	0.00291636	0.000119073	4	2	510	8930
OVER	GO:0005749	mitochondrial respiratory chain complex II, succinate dehydrogenase complex (ubiquinone)	CELLULAR_COMPONENT	0.00291636	0.000119073	4	2	510	8930
OVER	GO:0008024	cyclin/CDK positive transcription elongation factor complex	CELLULAR_COMPONENT	0.00291636	0.000119073	4	2	510	8930
UNDER	GO:0008270	zinc ion binding	MOLECULAR_FUNCTION	0.00291636	0.000116452	5	352	509	8580
OVER	GO:0006086	acetyl-CoA biosynthetic process from pyruvate	BIOLOGICAL_PROCESS	0.00291636	0.000119073	4	2	510	8930
UNDER	GO:0004497	monooxygenase activity	MOLECULAR_FUNCTION	0.00299416	0.000123212	0	175	514	8757
OVER	GO:0000403	Y-form DNA binding	MOLECULAR_FUNCTION	0.0036247	0.00016023	3	0	511	8932
OVER	GO:0000402	crossed form four-way junction DNA binding	MOLECULAR_FUNCTION	0.0036247	0.00016023	3	0	511	8932
OVER	GO:0000495	box H/ACA RNA 3'-end processing	BIOLOGICAL_PROCESS	0.0036247	0.00016023	3	0	511	8932
OVER	GO:0004107	chorismate synthase activity	MOLECULAR_FUNCTION	0.0036247	0.00016023	3	0	511	8932
OVER	GO:0006414	translational elongation	BIOLOGICAL_PROCESS	0.0036247	0.000154863	7	16	507	8916
OVER	GO:0004421	hydroxymethylglutaryl-CoA synthase activity	MOLECULAR_FUNCTION	0.0036247	0.00016023	3	0	511	8932
OVER	GO:0004449	isocitrate dehydrogenase (NAD+) activity	MOLECULAR_FUNCTION	0.0036247	0.00016023	3	0	511	8932
OVER	GO:0033192	calmodulin-dependent protein phosphatase activity	MOLECULAR_FUNCTION	0.0036247	0.00016023	3	0	511	8932
OVER	GO:0003844	1,4-alpha-glucan branching enzyme activity	MOLECULAR_FUNCTION	0.0036247	0.00016023	3	0	511	8932
OVER	GO:0003878	ATP citrate synthase activity	MOLECULAR_FUNCTION	0.0036247	0.00016023	3	0	511	8932
OVER	GO:0006334	nucleosome assembly	BIOLOGICAL_PROCESS	0.00370477	0.000164365	5	6	509	8926
OVER	GO:1902600	proton transmembrane transport	BIOLOGICAL_PROCESS	0.00787162	0.000375803	8	26	506	8906
OVER	GO:0051082	unfolded protein binding	MOLECULAR_FUNCTION	0.0085818	0.000417415	9	34	505	8898
OVER	GO:0006739	NADP metabolic process	BIOLOGICAL_PROCESS	0.0099243	0.000507391	6	14	508	8918
OVER	GO:0042124	1,3-beta-glucanosyltransferase activity	MOLECULAR_FUNCTION	0.0099243	0.000508898	4	4	510	8928
OVER	GO:0008240	tripeptidyl-peptidase activity	MOLECULAR_FUNCTION	0.0099243	0.000508898	4	4	510	8928
OVER	GO:0006121	mitochondrial electron transport, succinate to ubiquinone	BIOLOGICAL_PROCESS	0.0099243	0.000508898	4	4	510	8928
OVER	GO:0071970	fungal-type cell wall (1->3)-beta-D-glucan biosynthetic process	BIOLOGICAL_PROCESS	0.0099243	0.000508898	4	4	510	8928
UNDER	GO:0016705	oxidoreductase activity, acting on paired donors, with incorporation or reduction of molecular oxygen	MOLECULAR_FUNCTION	0.00993579	0.000511084	1	188	513	8744
UNDER	GO:0000981	DNA-binding transcription factor activity, RNA polymerase II-specific	MOLECULAR_FUNCTION	0.0101031	0.000522937	1	190	513	8742
OVER	GO:0006468	protein phosphorylation	BIOLOGICAL_PROCESS	0.0107207	0.000556628	23	171	491	8761
OVER	GO:0004070	aspartate carbamoyltransferase activity	MOLECULAR_FUNCTION	0.0111202	0.000614909	3	1	511	8931
OVER	GO:0006413	translational initiation	BIOLOGICAL_PROCESS	0.0111202	0.000595295	9	36	505	8896
OVER	GO:0031428	box C/D RNP complex	CELLULAR_COMPONENT	0.0111202	0.000614909	3	1	511	8931
OVER	GO:0097157	pre-mRNA intronic binding	MOLECULAR_FUNCTION	0.0111202	0.000614909	3	1	511	8931
OVER	GO:0000244	spliceosomal tri-snRNP complex assembly	BIOLOGICAL_PROCESS	0.0111202	0.000614909	3	1	511	8931
OVER	GO:0005739	mitochondrion	CELLULAR_COMPONENT	0.0111202	0.000608094	56	595	458	8337
OVER	GO:0030623	U5 snRNA binding	MOLECULAR_FUNCTION	0.0111202	0.000614909	3	1	511	8931
OVER	GO:0097720	calcineurin-mediated signaling	BIOLOGICAL_PROCESS	0.0111202	0.000614909	3	1	511	8931
OVER	GO:0010142	farnesyl diphosphate biosynthetic process, mevalonate pathway	BIOLOGICAL_PROCESS	0.0111202	0.000614909	3	1	511	8931
OVER	GO:0005967	mitochondrial pyruvate dehydrogenase complex	CELLULAR_COMPONENT	0.0111202	0.000614909	3	1	511	8931
OVER	GO:0005955	calcineurin complex	CELLULAR_COMPONENT	0.0111202	0.000614909	3	1	511	8931
OVER	GO:0045261	proton-transporting ATP synthase complex, catalytic core F(1)	CELLULAR_COMPONENT	0.0111202	0.000614909	3	1	511	8931
OVER	GO:0031120	snRNA pseudouridine synthesis	BIOLOGICAL_PROCESS	0.0111202	0.000614909	3	1	511	8931
OVER	GO:0019240	citrulline biosynthetic process	BIOLOGICAL_PROCESS	0.0111202	0.000614909	3	1	511	8931
OVER	GO:0004185	serine-type carboxypeptidase activity	MOLECULAR_FUNCTION	0.0111707	0.000621291	5	9	509	8923
OVER	GO:0043138	3'-5' DNA helicase activity	MOLECULAR_FUNCTION	0.0111707	0.000621291	5	9	509	8923
OVER	GO:0009064	glutamine family amino acid metabolic process	BIOLOGICAL_PROCESS	0.0123337	0.000691924	8	29	506	8903
OVER	GO:0070971	endoplasmic reticulum exit site	CELLULAR_COMPONENT	0.0151785	0.000890559	5	10	509	8922
OVER	GO:0030127	COPII vesicle coat	CELLULAR_COMPONENT	0.0151785	0.000890559	5	10	509	8922
OVER	GO:0006096	glycolytic process	BIOLOGICAL_PROCESS	0.0193248	0.00114936	6	17	508	8915
OVER	GO:0003729	mRNA binding	MOLECULAR_FUNCTION	0.0202229	0.00120603	12	68	502	8864
OVER	GO:0000028	ribosomal small subunit assembly	BIOLOGICAL_PROCESS	0.0232025	0.00139864	4	6	510	8926
OVER	GO:0004151	dihydroorotase activity	MOLECULAR_FUNCTION	0.0232901	0.00147505	3	2	511	8930
OVER	GO:0009277	fungal-type cell wall	CELLULAR_COMPONENT	0.0232901	0.00146299	6	18	508	8914
OVER	GO:0009298	GDP-mannose biosynthetic process	BIOLOGICAL_PROCESS	0.0232901	0.00147505	3	2	511	8930
OVER	GO:0030620	U2 snRNA binding	MOLECULAR_FUNCTION	0.0232901	0.00147505	3	2	511	8930
OVER	GO:0030619	U1 snRNA binding	MOLECULAR_FUNCTION	0.0232901	0.00147505	3	2	511	8930
OVER	GO:0070336	flap-structured DNA binding	MOLECULAR_FUNCTION	0.0232901	0.00147505	3	2	511	8930
OVER	GO:0004683	calmodulin-dependent protein kinase activity	MOLECULAR_FUNCTION	0.0232901	0.00147505	3	2	511	8930
OVER	GO:0033254	vacuolar transporter chaperone complex	CELLULAR_COMPONENT	0.0232901	0.00147505	3	2	511	8930
OVER	GO:0019941	modification-dependent protein catabolic process	BIOLOGICAL_PROCESS	0.0262661	0.00167984	18	134	496	8798
UNDER	GO:0006259	DNA metabolic process	BIOLOGICAL_PROCESS	0.0270696	0.00173618	6	323	508	8609
OVER	GO:0006006	glucose metabolic process	BIOLOGICAL_PROCESS	0.0310844	0.00201866	7	27	507	8905
OVER	GO:0009085	lysine biosynthetic process	BIOLOGICAL_PROCESS	0.0318458	0.00210394	4	7	510	8925
OVER	GO:0006098	pentose-phosphate shunt	BIOLOGICAL_PROCESS	0.0318458	0.00210394	4	7	510	8925
OVER	GO:0000398	mRNA splicing, via spliceosome	BIOLOGICAL_PROCESS	0.0355028	0.00241403	13	85	501	8847
OVER	GO:0004043	L-aminoadipate-semialdehyde dehydrogenase activity	MOLECULAR_FUNCTION	0.0383045	0.0029555	2	0	512	8932
OVER	GO:0004053	arginase activity	MOLECULAR_FUNCTION	0.0383045	0.0029555	2	0	512	8932
OVER	GO:0000454	snoRNA guided rRNA pseudouridine synthesis	BIOLOGICAL_PROCESS	0.0383045	0.0029555	2	0	512	8932
OVER	GO:0030060	L-malate dehydrogenase activity	MOLECULAR_FUNCTION	0.0383045	0.0029555	2	0	512	8932
OVER	GO:0006527	arginine catabolic process	BIOLOGICAL_PROCESS	0.0383045	0.0029555	2	0	512	8932
OVER	GO:0006537	glutamate biosynthetic process	BIOLOGICAL_PROCESS	0.0383045	0.0029555	2	0	512	8932
OVER	GO:0006556	S-adenosylmethionine biosynthetic process	BIOLOGICAL_PROCESS	0.0383045	0.0029555	2	0	512	8932
OVER	GO:0004427	inorganic diphosphate phosphatase activity	MOLECULAR_FUNCTION	0.0383045	0.0029555	2	0	512	8932
OVER	GO:0004478	methionine adenosyltransferase activity	MOLECULAR_FUNCTION	0.0383045	0.0029555	2	0	512	8932
OVER	GO:0004450	isocitrate dehydrogenase (NADP+) activity	MOLECULAR_FUNCTION	0.0383045	0.0029555	2	0	512	8932
OVER	GO:0005784	Sec61 translocon complex	CELLULAR_COMPONENT	0.0383045	0.0029555	2	0	512	8932
OVER	GO:0047547	2-methylcitrate dehydratase activity	MOLECULAR_FUNCTION	0.0383045	0.0029555	2	0	512	8932
OVER	GO:0005516	calmodulin binding	MOLECULAR_FUNCTION	0.0383045	0.00283103	3	3	511	8929
OVER	GO:0004365	glyceraldehyde-3-phosphate dehydrogenase (NAD+) (phosphorylating) activity	MOLECULAR_FUNCTION	0.0383045	0.0029555	2	0	512	8932
OVER	GO:0008553	P-type proton-exporting transporter activity	MOLECULAR_FUNCTION	0.0383045	0.0029555	2	0	512	8932
OVER	GO:0004643	phosphoribosylaminoimidazolecarboxamide formyltransferase activity	MOLECULAR_FUNCTION	0.0383045	0.0029555	2	0	512	8932
OVER	GO:0005978	glycogen biosynthetic process	BIOLOGICAL_PROCESS	0.0383045	0.00283103	3	3	511	8929
OVER	GO:0004615	phosphomannomutase activity	MOLECULAR_FUNCTION	0.0383045	0.0029555	2	0	512	8932
OVER	GO:0034513	box H/ACA snoRNA binding	MOLECULAR_FUNCTION	0.0383045	0.0029555	2	0	512	8932
OVER	GO:0004739	pyruvate dehydrogenase (acetyl-transferring) activity	MOLECULAR_FUNCTION	0.0383045	0.0029555	2	0	512	8932
OVER	GO:0033290	eukaryotic 48S preinitiation complex	CELLULAR_COMPONENT	0.0383045	0.0029555	2	0	512	8932
OVER	GO:0050334	thiaminase activity	MOLECULAR_FUNCTION	0.0383045	0.0029555	2	0	512	8932
OVER	GO:0051639	actin filament network formation	BIOLOGICAL_PROCESS	0.0383045	0.0029555	2	0	512	8932
OVER	GO:0008863	formate dehydrogenase (NAD+) activity	MOLECULAR_FUNCTION	0.0383045	0.0029555	2	0	512	8932
OVER	GO:0032508	DNA duplex unwinding	BIOLOGICAL_PROCESS	0.0383045	0.00287741	5	14	509	8918
OVER	GO:0006177	GMP biosynthetic process	BIOLOGICAL_PROCESS	0.0383045	0.0029555	2	0	512	8932
OVER	GO:0031105	septin complex	CELLULAR_COMPONENT	0.0383045	0.00283103	3	3	511	8929
OVER	GO:0003921	GMP synthase activity	MOLECULAR_FUNCTION	0.0383045	0.0029555	2	0	512	8932
OVER	GO:0003937	IMP cyclohydrolase activity	MOLECULAR_FUNCTION	0.0383045	0.0029555	2	0	512	8932
OVER	GO:0008972	phosphomethylpyrimidine kinase activity	MOLECULAR_FUNCTION	0.0383045	0.0029555	2	0	512	8932
OVER	GO:0019679	propionate metabolic process, methylcitrate cycle	BIOLOGICAL_PROCESS	0.0383045	0.0029555	2	0	512	8932
OVER	GO:0000148	1,3-beta-D-glucan synthase complex	CELLULAR_COMPONENT	0.0383045	0.0029555	2	0	512	8932
OVER	GO:0003843	1,3-beta-D-glucan synthase activity	MOLECULAR_FUNCTION	0.0383045	0.0029555	2	0	512	8932
OVER	GO:0006457	protein folding	BIOLOGICAL_PROCESS	0.040429	0.00314541	11	67	503	8865
OVER	GO:0046982	protein heterodimerization activity	MOLECULAR_FUNCTION	0.0433814	0.00340301	6	22	508	8910
