# Supplementary material for: Isolation and Characterization of Extracellular Vesicles From Ascochyta rabiei, a Necrotrophic Fungal Chickpea Pathogen
Source: Proteomics. 2025 Oct 20;25(23):16–36. doi: 10.1002/pmic.70060 (PMC12704033; doi:10.1002/pmic.70060)
Supplement: Supplementary file 3 — Supporting File 3: pmic70060‐sup‐0003‐TablesS5.xlsx. [file PMIC-25--s002.xlsx]

## Sheet: Table S5
Uniprot ID	Protein Name	GO Terms	Membrane Protein	Cell Wall Remodelling Protein	Media detected in
A0A163CTX2	1,3-beta-glucanosyltransferase	plasma membrane; side of membrane; fungal-type cell wall organization or biogenesis	×	×	PDB & PDB-P
A0A163ISK2	1,3-beta-glucanosyltransferase	plasma membrane; side of membrane; fungal-type cell wall organization or biogenesis	×	×	PDB & PDB-P
A0A163DRI9	1,3-beta-glucanosyltransferase	plasma membrane; side of membrane; transferase activity	×	×	PDB & PDB-P
A0A163JRV8	Metal ion transmembrane transporter	membrane; proteolysis	×		PDB & PDB-P
A0A976NBJ3	Endo-1,4-beta-xylanase	endo-1,4-beta-xylanase activity; polysaccharide catabolic process		×	PDB & PDB-P
A0A163CLG0	Aconitate hydratase	membrane; aconitate hydratase activity	×		PDB & PDB-P
A0A163IX09	ADP/ATP translocase	mitochondrial inner membrane; mitochondrial ATP transmembrane transport	×		PDB & PDB-P
A0A163CAA6	Vesicular-fusion protein SEC18	ATP binding; ATP hydrolysis activity; protein transport; SNARE complex disassembly			PDB & PDB-P
A0A163GI66	ATP-dependent RNA helicase	ATP binding; hydrolase activity; RNA helicase activity; rRNA processing		×	PDB & PDB-P
A0A976RA60	alpha-tubulin	membrane trafficking		×	PDB & PDB-P
A0A976RAT9	alpha-tubulin	membrane trafficking		×	PDB & PDB-P
A0A163JB71	aspartate-tRNA ligase	plasma membrane; aspartate-tRNA ligase activity; ATP binding	×		PDB-P
A0A162ZVS2	Plasma membrane ATPase	plasma membrane; ATP hydrolysis activity	×		PDB-P
A0A163MLY3	Probable glucan endo-1,3-beta-glucosidase eglC	membrane; hydrolase activity	×	×	PDB-P
A0A162YBG6	Small COPII coat GTPase SAR1	endoplasmic reticulum membrane; intracellular protein transport; vesicle-mediated transport	×		PDB-P
A0A8H7JRB8	Small COPII coat GTPase SAR1	endoplasmic reticulum membrane; intracellular protein transport; vesicle-mediated transport	×		PDB-P
A0A163HMA7	SPX domain-containing protein	vacuolar membrane	×		PDB-P
A0A8H7MXK4	Vacuolar transporter chaperone	vacuolar membrane	×		PDB-P
A0A162WP47	V-type proton ATPase catalytic subunit A	endomembrane system; vacuolar membrane	×		PDB-P
A0A163F1F2	Neutral ceramidase	ceramidase activity; N-acylsphingosine amidohydrolase activity	×		PDB
A0A163LY48	Pectinesterase	extracellular region; pectinesterase activity; cell wall modification		×	PDB

## Sheet: Sheet1
No	Uniprot ID	Protein Name	GO Terms	Membrane Protein	Cell Wall Remodelling Protein	Media detected in
1	A0A163CTX2	1,3-beta-glucanosyltransferase	plasma membrane; side of membrane; fungal-type cell wall organization or biogenesis	×	×	PDB & PDB-P
2	A0A163ISK2	1,3-beta-glucanosyltransferase	plasma membrane; side of membrane; fungal-type cell wall organization or biogenesis	×	×	PDB & PDB-P
3	A0A163DRI9	1,3-beta-glucanosyltransferase	plasma membrane; side of membrane; transferase activity	×		PDB & PDB-P
4	A0A163JRV8	Metal ion transmembrane transporter	membrane; proteolysis	×		PDB & PDB-P
5	A0A976NBJ3	Endo-1,4-beta-xylanase	endo-1,4-beta-xylanase activity; polysaccharide catabolic process		×	PDB & PDB-P
6	A0A163CLG0	Aconitate hydratase	membrane; aconitate hydratase activity	×		PDB & PDB-P
7	A0A163IX09	ADP/ATP translocase	mitochondrial inner membrane; mitochondrial ATP transmembrane transport	×		PDB & PDB-P
8	A0A163CAA6	Vesicular-fusion protein SEC18	ATP binding; ATP hydrolysis activity; protein transport; SNARE complex disassembly			PDB & PDB-P
9	A0A163GI66	ATP-dependent RNA helicase	ATP binding; hydrolase activity; RNA helicase activity; rRNA processing		×	PDB & PDB-P
10	A0A976RA60	alpha-tubulin	hydrolase activity, membrane trafficking		×	PDB & PDB-P
11	A0A976RAT9	alpha-tubulin	hydrolase activity, membrane trafficking		×	PDB & PDB-P
12	A0A163JB71	aspartate-tRNA ligase	plasma membrane; aspartate-tRNA ligase activity; ATP binding	×		PDB-P
13	A0A162ZVS2	Plasma membrane ATPase	plasma membrane; ATP hydrolysis activity	×		PDB-P
14	A0A163MLY3	Probable glucan endo-1,3-beta-glucosidase eglC	membrane; hydrolase activity	×	×	PDB-P
15	A0A162YBG6	Small COPII coat GTPase SAR1	endoplasmic reticulum membrane; intracellular protein transport; vesicle-mediated transport	×		PDB-P
16	A0A8H7JRB8	Small COPII coat GTPase SAR1	endoplasmic reticulum membrane; intracellular protein transport; vesicle-mediated transport	×		PDB-P
17	A0A163HMA7	SPX domain-containing protein	vacuolar membrane	×		PDB-P
18	A0A8H7MXK4	Vacuolar transporter chaperone	vacuolar membrane	×		PDB-P
19	A0A162WP47	V-type proton ATPase catalytic subunit A	endomembrane system; vacuolar membrane	×		PDB-P
20	A0A163F1F2	Neutral ceramidase	ceramidase activity; N-acylsphingosine amidohydrolase activity	×		PDB
21	A0A163LY48	Pectinesterase	extracellular region; pectinesterase activity; cell wall modification		×	PDB
